# Supplementary material for: Evidence that DNA repair genes, a family of tumor suppressor genes, are associated with evolution rate and size of genomes
Source: Hum Genomics. 2019 Jun 7;13:26. doi: 10.1186/s40246-019-0210-x (PMC6555970; doi:10.1186/s40246-019-0210-x)
Supplement: Supplementary file 1 — Table S1.Pathway analysis by PANTHER (XLSX 137 kb) [file 40246_2019_210_MOESM1_ESM.xlsx]

## Sheet: LF genes, R genes
Common genes in all LF species	Common genes in all R species	Common genes in all LF species, not found in common genes of R species	Common genes in all R species, not found in common genes of LF species
ABCD4	ITFG1	WFS1	ITFG1
WFS1	ABCD4	METTL6	KDELC1
THYN1	KDELC1	ETS2	VIM
OGFOD1	THYN1	UPK1B	NSUN5
METTL6	VIM	MVK	HDC
ETS2	OGFOD1	ADCY7	KIF2A
DUSP5	NSUN5	LRRN2	RELT
UPK1B	DUSP5	STON2	IFT57
TRIM33	HDC	PYCR3	URB2
MVK	TRIM33	LRRC31	SOCS6
WDR66	KIF2A	FNIP1	ANKRD40
PEX16	RELT	PIGX	AMER2
ADCY7	IFT57	INPP5D	TIE1
LRRN2	URB2	COLEC10	DYNC1H1
STON2	SOCS6	C1QTNF2	CASD1
PYCR3	PEX16	TMEM184B	DENND2C
NDNF	WDR66	KIAA1324L	LHX6
LRRC31	ANKRD40	PTGR1	COP1
STAM	AMER2	KCNJ6	ST13
SERPINE2	TIE1	CWC25	MED19
FNIP1	DYNC1H1	WDR3	NUP93
LPIN2	CASD1	BMP10	SEC22C
PIGX	NDNF	TCERG1	NOS1
TAF8	DENND2C	CLN6	ENTPD1
ATXN7	LHX6	CFI	FAM199X
WISP3	COP1	QKI	LPAR1
INPP5D	ST13	ERG	EXOC4
COLEC10	MED19	CABP1	MLH3
TMCO3	NUP93	RRH	SMCHD1
C1QTNF2	SEC22C	STRBP	MCM9
TMEM184B	STAM	LONP1	GNPAT
KIAA1324L	LPIN2	KDM5B	OAF
CAMSAP1	NOS1	YBX1	CMC2
NAPG	ENTPD1	NOC3L	KCNG1
PTGR1	FAM199X	PRCC	MLANA
KCNJ6	LPAR1	TCP1	CLOCK
CWC25	SERPINE2	EIF5B	YDJC
WDR3	TAF8	RAB3IP	RBM19
TRNAR-CCU	EXOC4	CLINT1	UTP11
BMP10	MLH3	XRN2	ADNP
KBTBD2	ATXN7	ALKBH2	GALNS
TCERG1	WISP3	FASTKD5	CCDC88A
ERLEC1	SMCHD1	VGLL4	GOLGA4
CLN6	MCM9	RFWD3	NKAPD1
CFI	GNPAT	ABTB2	FRMD6
KCNMB4	OAF	INPP5E	RIOX2
KLHL2	CMC2	TBCEL	SLC35C2
QKI	KCNG1	MED28	FAM193A
PCF11	MLANA	RIPOR3	DHX40
ERG	TMCO3	PLXNB2	PLD1
CEP57L1	CAMSAP1	HDGFL2	NMT1
CABP1	NAPG	DNAJC8	HMBOX1
RRH	TRNAR-CCU	TAPT1	AKAP10
STRBP	CLOCK	F2RL2	B4GALT2
TRNAT-UGU	YDJC	TMA16	NR4A3
LONP1	RBM19	TRMT13	GPATCH3
KDM5B	KBTBD2	RNF34	SPAG5
YBX1	UTP11	ANAPC7	RLBP1
NOC3L	ADNP	TFDP1	TTC26
FOXO1	ERLEC1	PODXL2	USP13
PRCC	GALNS	MALT1	FAM98B
TCP1	KCNMB4	RPA1	RNF20
PAPOLG	PCF11	MYCBPAP	PSMB4
SPCS3	CCDC88A	ANXA11	KDM7A
EIF5B	GOLGA4	BUB1	DCPS
RAB3IP	KLHL2	PWWP2A	HDAC3
WDPCP	NKAPD1	FKBP7	ZNF414
INTS2	FRMD6	ARNTL	ATRNL1
ATRX	CEP57L1	PDXK	SLAIN2
SLC39A12	RIOX2	RNF185	MRPL40
CLINT1	SLC35C2	ZNF800	CLP1
XRN2	FAM193A	TRMT10A	EXOSC1
NEDD9	DHX40	WDR36	MMP2
ALKBH2	TRNAT-UGU	MIPOL1	CACFD1
FASTKD5	PLD1	PPP4R3B	DISP2
NFE2L2	NMT1	CSF1R	FGF5
ANAPC16	HMBOX1	LYSMD3	SLC35E4
VGLL4	AKAP10	POLR2B	ZNF593
FAM198B	FOXO1	MED23	UHRF1BP1
SLC22A16	B4GALT2	MFSD9	MRPL18
SMG8	NR4A3	PSMB3	ACSS1
RFWD3	GPATCH3	SLC5A11	PI4K2B
USP8	PAPOLG	HAS2	TMEM255A
ABTB2	SPCS3	EIF3M	CNOT4
DMTF1	SPAG5	FAIM	NFIB
INPP5E	WDPCP	ORC6	SLC29A3
TBCEL	RLBP1	ADAMTS3	RBM27
PPHLN1	ATRX	RAB22A	TNIP1
MRPS34	INTS2	WWC1	POPDC2
SART3	TTC26	RBM26	DRAM1
MED28	USP13	NMNAT1	MAP3K13
DDX6	SLC39A12	ESD	CPAMD8
CTDP1	FAM98B	HEATR1	OAT
CA8	RNF20	TM2D2	SEPSECS
RIPOR3	NEDD9	SNCAIP	PPP4R2
PLXNB2	PSMB4	SPDL1	SIX1
ACE2	NFE2L2	ZADH2	BMP4
PLK4	ANAPC16	CRY1	FAM171A1
HDGFL2	FAM198B	GEMIN4	TP53I11
DNAJC8	KDM7A	SGO1	TOGARAM1
TAPT1	SLC22A16	CSGALNACT1	WNT3A
F2RL2	SMG8	FANCM	NIM1K
TMA16	USP8	POLR1E	TIMELESS
TRMT13	DMTF1	ERGIC2	MIER1
ZNF592	PPHLN1	WDR53	ACOD1
TRMU	MRPS34	TWF1	DCAF12
SAT1	DCPS	TRIB1	E2F4
RNF34	SART3	HS3ST5	MEX3A
LRRC39	HDAC3	CEP55	DAZAP2
ANAPC7	DDX6	RNF4	SSRP1
TFDP1	ZNF414	JPT2	MTMR7
PODXL2	ATRNL1	UFM1	GNS
MALT1	CTDP1	GALK1	TRAFD1
RPA1	SLAIN2	MRPL32	NPRL2
PSMA6	MRPL40	ELP6	PLCB4
MYCBPAP	CLP1	LRTM2	ITPRIP
SEL1L3	CA8	ASB14	ATP5S
ANXA11	EXOSC1	QTRT2	OSR2
SPTLC3	MMP2	GPS1	ZNF148
DHX36	ACE2	SETD9	UROS
TCP11L1	PLK4	PQLC2	CAB39
BUB1	CACFD1	ULK1	PCNP
PWWP2A	DISP2	BTBD9	ATP9A
SLC25A47	FGF5	GRHL3	PROS1
GLI3	SLC35E4	PRR5L	MAP9
TROVE2	ZNF593	SH2D4A	C9
FKBP7	UHRF1BP1	OPN5	GNPTG
ARNTL	MRPL18	PIGW	REP15
PDXK	TRMU	ELOVL4	GRXCR2
TMEM206	ZNF592	DLAT	STK39
SNAP29	SAT1	ZBED4	NUCB2
RNF185	ACSS1	NDUFS7	FMNL2
ITGB6	PI4K2B	GTF2E1	JAK1
TRAPPC2	TMEM255A	GFM2	PRIMA1
B3GALT1	CNOT4	CALML4	KIAA1468
ABHD13	LRRC39	NADK	HNRNPU
ZNF800	NFIB	CTNNAL1	BAZ1B
ARFIP1	SLC29A3	B3GNT9	HSD17B3
TRMT10A	RBM27	CHRM2	TIMMDC1
WDR36	TNIP1	PELI1	P4HA3
MIPOL1	POPDC2	BTF3L4	CFAP20
CMPK2	DRAM1	TOR3A	ATG2B
TRNAT-AGU	MAP3K13	RANBP3	SLC7A14
PPP4R3B	PSMA6	GET4	MMS22L
CSF1R	CPAMD8	OTUD3	MNAT1
LYSMD3	OAT	ZCCHC24	NUBP1
PRDX3	SEL1L3	KREMEN1	MRPS5
ANKS3	SEPSECS	SLC25A42	GCNT4
POLR2B	SPTLC3	DLEC1	OLIG3
PAX6	PPP4R2	ATAD1	USF3
MED23	SIX1	OTUD4	NFYC
MFSD9	BMP4	ATP6V1C2	MSH6
PSMB3	DHX36	RNF216	USP30
PARK7	FAM171A1	ADPGK	IFT140
SLC5A11	TP53I11	RAD51AP1	FOXA2
SUPT6H	TCP11L1	ENY2	CNIH1
HAS2	TOGARAM1	TMCO4	SSU72
EIF3M	WNT3A	DHX37	IP6K1
FAIM	SLC25A47	CFTR	PICK1
SLC40A1	TROVE2	VIT	SLC16A5
MKRN1	NIM1K	MCTP1	PFKFB3
SUSD5	TIMELESS	ARIH2	G3BP2
ORC6	MIER1	FBXO15	PRKCA
CDCA7	GLI3	PPP2R5E	DIMT1
ADAMTS3	ACOD1	FAM151B	HMG20A
DAB2	TMEM206	ZRANB2	NRSN1
RAB22A	DCAF12	PEX12	LMO3
WWC1	E2F4	TM2D3	CHDH
RBM26	SNAP29	PIGU	ARHGEF12
NMNAT1	ITGB6	LACC1	KIAA1841
TM9SF3	MEX3A	ATF1	SLC25A3
WDR41	DAZAP2	ANAPC4	DIAPH2
RORA	SSRP1	RPS14	SEPT6
ESD	TRAPPC2	CTTN	SETD6
HEATR1	B3GALT1	ZHX3	MYEF2
TM2D2	MTMR7	FDFT1	GPN1
SNCAIP	ABHD13	TYR	HYPK
VAPB	GNS	ARMC6	CUL4A
SCYL3	TRAFD1	GDF10	VPS50
SPDL1	ARFIP1	DESI1	PPIL1
ZADH2	NPRL2	GRAP2	GIPC2
CRY1	PLCB4	AGK	NDRG3
GEMIN4	CMPK2	KCNS2	PXK
SGO1	ITPRIP	LRRC73	TMEM119
CSGALNACT1	ATP5S	SNRNP35	PRDM4
FANCM	TRNAT-AGU	FAM161A	PAK5
POLR1E	OSR2	SCAF8	TRAM1
ERGIC2	ZNF148	PHF12	PPWD1
PGGT1B	UROS	SULT4A1	MYOG
WDR53	PRDX3	ZBTB1	SBNO1
TWF1	CAB39	HPS3	MAP4K3
TRIB1	PCNP	NKD1	RB1CC1
MRPL14	ATP9A	CDCA4	TMEM8B
HS3ST5	ANKS3	CKAP4	ZBTB21
CEP55	PAX6	ARFRP1	IFT80
RNF4	PROS1	ZFYVE1	STRADA
JPT2	MAP9	GLRX3	BUB1B
MEF2C	C9	SOCS2	TRA2A
ZDHHC6	GNPTG	GPR75	OLFM3
OCRL	PARK7	WDR25	SPOUT1
ARSK	REP15	PRKRIP1	PSMD13
UFM1	GRXCR2	ANKRD46	OSTC
BNC2	SUPT6H	METTL18	F13A1
GALNT3	STK39	MCC	RAB11FIP2
HIKESHI	NUCB2	SLC39A13	DGKB
GALK1	FMNL2	NOL9	C2CD2L
MRPL32	JAK1	TMEM179	RNF111
LGR4	SLC40A1	MARCH5	RUNDC1
ELP6	MKRN1	CMIP	NEMF
LRTM2	SUSD5	SNX5	PIGC
ASB14	PRIMA1	CEP57	FANCF
PSMC6	CDCA7	ARMC2	NOP56
ASNSD1	DAB2	NUCKS1	RPL4
QTRT2	TM9SF3	ABCC8	SLC13A4
GPS1	KIAA1468	CDK17	RNF19A
NPTN	RORA	NFATC2	HPDL
SETD9	HNRNPU	FHL3	PDE6D
PQLC2	WDR41	HPS1	RARB
EFCAB2	BAZ1B	DMXL2	MSH2
ULK1	HSD17B3	EML1	PDIA3
BTBD9	TIMMDC1	PRPSAP2	MLEC
GRHL3	VAPB	SYCP1	DHX30
PRR5L	SCYL3	STAB2	MAP10
SH2D4A	P4HA3	GTSE1	CASP8AP2
OPN5	CFAP20	TTLL1	MOCOS
GHITM	ATG2B	SLC35E3	POLR1C
PIGW	SLC7A14	GPR160	MARS2
ELOVL4	MMS22L	ADAMTS9	TMEM241
DLAT	MNAT1	PLGRKT	M6PR
USB1	NUBP1	CHGB	IFT22
ZBED4	PGGT1B	DHDDS	KIAA1211
NDUFS7	MRPL14	RNF180	EBNA1BP2
SNRNP40	MRPS5	FAM208A	MRPL46
TRNAS-GCU	GCNT4	UBE2G2	HAAO
GTF2E1	OLIG3	CCNJ	DOCK4
SYS1	USF3	CNTRL	MAPK4
GFM2	NFYC	BCL10	AFG1L
CALML4	MSH6	SLC22A18	CCDC138
NADK	USP30	PSMD6	ICE1
CTNNAL1	IFT140	TMEM64	RRP15
B3GNT9	FOXA2	METRNL	UTP3
CHRM2	MEF2C	CRTAM	SYCE3
PELI1	ZDHHC6	TMEM11	EIF2S1
TBC1D19	CNIH1	TMEM63C	ZBTB44
SERPIND1	OCRL	NT5C2	FAM214B
SLC12A1	SSU72	FNIP2	TMEM39A
MDM4	ARSK	ANGPTL7	CLIP1
BTF3L4	IP6K1	PRKX	KMT5B
TOR3A	PICK1	STIL	CWC27
RANBP3	BNC2	RNFT1	CCDC122
GET4	HIKESHI	DSP	WDR54
OTUD3	GALNT3	NDUFA6	RPL37A
ZCCHC24	SLC16A5	YTHDF1	SBF2
PDCD2	PFKFB3	LYRM4	CBL
KREMEN1	G3BP2	SMIM3	ZBTB11
GRAMD1C	PRKCA	NGLY1	SEC11A
DET1	LGR4	GRPEL1	ZNF335
SLC25A42	DIMT1	ERP44	HACD1
DLEC1	HMG20A	FBXO43	LTBP2
ATAD1	ASNSD1	MRPL37	DIABLO
OTUD4	NRSN1	KIF3A	KLHL30
ATP6V1C2	PSMC6	CDK1	SLC50A1
RNF216	LMO3	ITPA	DCAF1
ADPGK	NPTN	HYOU1	FBXO40
SUMF1	CHDH	WWC3	TMEM208
CLSPN	EFCAB2	NFKBIA	POLG
RCC1	ARHGEF12	TMEM128	CLCN2
HMCES	KIAA1841	RNF144B	YAP1
RAD51AP1	SLC25A3	KIF26B	DDX23
ENY2	DIAPH2	SLC5A3	PARP3
TMCO4	SEPT6	PDZD8	POU2AF1
ZEB1	SETD6	FBXL5	GRHL1
DHX37	GHITM	RETREG1	TBPL1
CFTR	MYEF2	G3BP1	CHST10
RHEB	GPN1	CEP97	MRPL54
VIT	HYPK	SUGP1	DSE
MCTP1	CUL4A	SLC41A1	TBX20
ARIH2	USB1	FSD2	PTGR2
PLAT	VPS50	DENND3	RUVBL2
ZCCHC8	PPIL1	YAF2	TMOD1
FBXO15	SNRNP40	ANKRD12	USP1
DDX52	TRNAS-GCU	CSGALNACT2	SRXN1
PPP2R5E	SYS1	DLL1	PELO
ADAD1	GIPC2	SOBP	CEP192
AK3	NDRG3	ITK	PPP2R5C
FAM151B	PXK	ETFA	RNF150
ZRANB2	TMEM119	STK38	COL8A2
PEX12	PRDM4	FNDC7	PLEKHD1
TM2D3	PAK5	VTI1B	OTOGL
PIGU	TBC1D19	PRDM5	SRF
PTRH2	SERPIND1	GRAMD1B	TSEN54
LACC1	SLC12A1	CIB2	FAM210A
ATF1	TRAM1	RPS7	DNAJA2
ALX1	PPWD1	PLEKHO2	DHRS7C
RPL7A	MYOG	CUEDC2	DMRT2
LYSMD2	MDM4	BCORL1	BBOX1
ANAPC4	SBNO1	ANGPTL3	BBS10
RPS14	MAP4K3	OFD1	RHOBTB2
UBXN7	RB1CC1	RNF10	PIGP
RPL30	TMEM8B	FOXK2	R3HDM2
SPART	ZBTB21	SRP19	ISCA1
CTTN	IFT80	ABHD6	TSTD2
ZHX3	STRADA	KCNE2	TRIP12
FDFT1	PDCD2	NGF	ADGRA2
TYR	BUB1B	SMAD6	SDR39U1
POP1	GRAMD1C	C2CD2	PDLIM4
ARMC6	DET1	PIGL	REEP1
ATMIN	TRA2A	RWDD3	SERINC4
METTL8	OLFM3	NTNG1	MST1
DIS3	SPOUT1	TMEM97	TAF3
RFC1	PSMD13	ACAP2	GPR137B
MBIP	OSTC	DPH7	SLC29A1
GDF10	F13A1	TPST1	EIF6
ADAMTS5	SUMF1	LSM4	UBE2R2
MAPKAP1	RAB11FIP2	TMF1	NAB1
DESI1	CLSPN	RPS6KA5	ASB1
RBM34	DGKB	CDADC1	ZNF142
GRAP2	C2CD2L	RBM45	FBXL15
AGK	RCC1	UGP2	FGFR1OP2
CEP135	HMCES	RAD21	RPL11
KCNS2	RNF111	BACH1	RSPH1
COCH	ZEB1	ZSWIM7	ATRIP
LRRC73	RUNDC1	CHD1L	TBC1D13
SNRNP35	NEMF	LAPTM5	SIRT5
RFLNB	PIGC	FAM168B	TMTC2
KLHL20	RHEB	CNOT9	KLHL41
FAM161A	FANCF	SACM1L	STK16
SCAF8	NOP56	ASCC2	MAB21L2
CCT5	PLAT	CNOT2	MTHFD1
PHF12	RPL4	KDM2B	GRIN2B
SULT4A1	SLC13A4	PDCD2L	LDAH
SEC24D	RNF19A	MSL2	KIAA0100
FUBP1	ZCCHC8	PALMD	MIGA1
POLR3H	HPDL	ANKLE2	MCM3AP
ZBTB1	DDX52	VWC2L	S1PR1
NSUN6	PDE6D	TMEM26	IGFALS
HPS3	RARB	BRD7	SNX3
THNSL1	MSH2	OSGIN1	CFAP44
NKD1	PDIA3	TARS	CLEC3A
MRPS11	MLEC	MTRR	FAM20A
CDCA4	AK3	PHLPP2	AFF3
CKAP4	ADAD1	LSM6	E2F3
SPG21	DHX30	CNOT11	TBCE
BRAF	MAP10	ABI1	RAD9A
SLITRK6	CASP8AP2	LIMK2	DEXI
ARFRP1	MOCOS	DLST	PTRH1
ZFYVE1	PTRH2	MTERF2	RAB20
GLRX3	ALX1	TYW5	RPS27A
SOCS2	POLR1C	TAF11	TYK2
MSANTD2	MARS2	KLHL38	ZBTB39
GPR75	TMEM241	EPN2	ATPAF1
PEX14	LYSMD2	NISCH	ZRANB3
WDR25	RPL7A	COL6A3	SYNGR3
PRKRIP1	M6PR	RNF128	DHRS3
KLHL28	UBXN7	GPR21	DGAT2
RPL3L	RPL30	STX7	IVNS1ABP
ANKRD46	IFT22	REST	GCK
EAF1	KIAA1211	MAL2	CNNM2
METTL18	SPART	DNAJA4	IGF2BP2
MCC	EBNA1BP2	WDR34	WBP11
SLC39A13	POP1	SAAL1	XPNPEP2
NOL9	MRPL46	PET117	LMO4
SLC38A11	ATMIN	CREM	LMCD1
TMEM179	HAAO	EPHX1	ABLIM3
ATP5PB	DOCK4	FBXW8	ARID5B
MARCH5	METTL8	SNX10	PLEKHM3
CMIP	MAPK4	ATP6V0A1	ST18
SNX5	RFC1	RAPSN	RASSF2
CARNMT1	AFG1L	ITGB4	UBAP1
CEP57	DIS3	MTHFR	EIF2AK4
ARMC2	MBIP	MRPL15	GSR
NUCKS1	CCDC138	LRRC57	AP2M1
ATG4C	ICE1	EMP2	RNPS1
MCMDC2	RRP15	HSPA14	FAM160A1
ABCC8	ADAMTS5	ARFGAP2	GMDS
CDK17	MAPKAP1	SHTN1	BAIAP2L1
NFATC2	UTP3	MCU	GPATCH4
FHL3	SYCE3	FLT3	DDR2
HPS1	EIF2S1	MYOM3	GGA3
DMXL2	ZBTB44	MTERF3	DCAKD
EML1	FAM214B	MRPL42	GART
LACTB2	TMEM39A	GLT8D2	DSTYK
SLC18A2	CLIP1	NUDT4	CHST14
CFAP58	KMT5B	F5	MSH4
PRPSAP2	RBM34	HELZ2	ZBBX
SYCP1	CWC27	CHMP7	CHRNG
GPCPD1	CEP135	LAYN	METTL24
STAB2	CCDC122	TFIP11	LPAR3
CETN3	WDR54	ATIC	ADAM10
PCYOX1L	COCH	PDAP1	FYN
GPR18	RPL37A	CCNK	LUZP1
TARBP1	RFLNB	CDCA3	PDSS2
GTSE1	KLHL20	GALNT7	ME2
TTLL1	SBF2	TP53BP2	SKP1
SLC35E3	CBL	NCOA3	NSG2
UBQLN1	ZBTB11	SLC9A8	KLHL8
GPR160	CCT5	RGMA	SLX4
BAG3	SEC11A	NT5C3A	ANO3
EED	ZNF335	FAR1	TRA2B
ADAMTS9	SEC24D	ANO10	ATP11C
STK40	FUBP1	CWF19L2	PLEKHG7
MGST3	HACD1	MXRA5	CENPT
PLGRKT	POLR3H	IK	COMP
CHGB	NSUN6	MLF1	GREB1L
WDR20	LTBP2	MTREX	DDX4
DCLRE1A	DIABLO	CCDC126	MOK
CCDC43	KLHL30	IGF2R	ARHGAP31
PNPT1	THNSL1	GALNT2	MED13L
DHDDS	SLC50A1	FAM76A	JAGN1
TRNAQ-UUG	MRPS11	RNF141	NAV2
OXSM	DCAF1	LRP12	GJD2
IWS1	SPG21	TMEM196	RCOR3
BAG2	FBXO40	CDR2	YAE1D1
FAM160B1	TMEM208	NSUN3	BAHD1
RNF180	POLG	THADA	ATP8A1
CPEB4	BRAF	AHI1	ZFPM1
OTOP1	SLITRK6	BAZ1A	CATIP
FAM208A	CLCN2	PMCH	LIPC
UBE2G2	MSANTD2	WDR4	MON1A
CNIH4	PEX14	NOXO1	AAGAB
CCNJ	KLHL28	MORN3	THUMPD2
UROD	RPL3L	SYNE3	PANX3
CNTRL	EAF1	TNFAIP6	SDAD1
GPR63	YAP1	PPP1R17	TMTC4
BCL10	DDX23	MRPS25	SPHK1
SLC22A18	SLC38A11	MINOS1	KIAA0391
PSMD6	PARP3	PTPRA	LRRC1
TMEM64	ATP5PB	UVRAG	EEF1B2
METRNL	POU2AF1	RPP30	FECH
ACO2	GRHL1	COL6A2	TFAP2E
CRTAM	TBPL1	PDPR	EI24
FADD	CHST10	JAG1	UAP1
TMEM11	MRPL54	NRAP	RSPO2
FAF2	DSE	NT5C3B	MKX
PGS1	CARNMT1	FUCA2	CDH20
TMEM63C	TBX20	PGAM5	CEP120
NT5C2	PTGR2	CD247	ACOT8
FNIP2	RUVBL2	OLFM1	PSMC5
CRLS1	TMOD1	REEP3	ANKRD16
ANGPTL7	USP1	ARRDC1	MEOX1
ACTR10	SRXN1	SHMT1	ZBTB24
PRKX	ATG4C	HIVEP1	RALGAPB
PSMD9	MCMDC2	SDCCAG8	GMNN
MFAP3	PELO	TOP1	BRINP1
DDIAS	CEP192	PCK1	POLE2
STIL	PPP2R5C	HIBCH	SFMBT2
ING2	LACTB2	NIPAL3	AGA
PPIG	RNF150	GDE1	DBX1
UBE2J1	SLC18A2	IFFO1	BCL7B
RNFT1	CFAP58	ZNF385B	ATP6AP1
DSP	COL8A2	GNB1	HS3ST1
CSE1L	PLEKHD1	TMEM130	S100Z
NGB	OTOGL	AP4B1	SMAD7
LSS	SRF	DDX59	PLCG1
NAXD	TSEN54	ZNF438	CADM2
DAGLB	GPCPD1	BRIP1	MANF
NDUFA6	CETN3	CLTRN	IMPAD1
ARHGAP25	FAM210A	DEK	PTK7
PPP2R3C	DNAJA2	TMEM33	DBNL
YTHDF1	PCYOX1L	BORA	SLC19A1
LYRM4	GPR18	PARL	L2HGDH
SMIM3	TARBP1	SIK3	TIPARP
NGLY1	DHRS7C	PSEN2	TLK2
ETFBKMT	DMRT2	TEF	TMX2
GLA	BBOX1	FKTN	ARHGAP10
GRPEL1	BBS10	CCNA2	PHF6
ERP44	UBQLN1	RTRAF	NAF1
SETD5	RHOBTB2	MKS1	CBFA2T2
FBXO43	PIGP	CRYAB	SVEP1
MRPL37	R3HDM2	PHF5A	GRK7
GRB14	BAG3	RPS6KB1	PRPF38B
KIF3A	ISCA1	CYTH3	SPDEF
ZMAT5	EED	CCDC51	PAPPA2
DBT	TSTD2	RFX7	MRPS12
PIGB	TRIP12	ABHD8	ETNPPL
SLC30A1	STK40	PQLC3	DAPL1
CDK1	MGST3	WDR60	MED4
UBE4A	WDR20	SLC6A15	KLF12
ITPA	DCLRE1A	NFAT5	GRTP1
HYOU1	CCDC43	PDCL3	HPS6
WWC3	PNPT1	DDX51	RND3
NFKBIA	ADGRA2	GOLGA1	BMP5
TRMT44	SDR39U1	LRRIQ1	GATA3
TBL3	PDLIM4	DCUN1D1	METTL25
TMEM128	TRNAQ-UUG	METTL9	RPL8
RAB3GAP2	OXSM	FAT2	SGMS2
RNF144B	REEP1	FAM91A1	IL1RAPL1
KIF26B	IWS1	NCDN	POLR3D
SLC5A3	SERINC4	SGTA	LHX1
SMIM14	MST1	ALKBH4	RGS11
PDE9A	BAG2	FDXR	WDTC1
FGB	FAM160B1	TBXT	GPD1
PDZD8	CPEB4	PRKAR1B	CPSF2
NDE1	TAF3	MIGA2	FKBP11
FBXL5	OTOP1	SRP54	FEZ1
MRPS9	GPR137B	KPNA6	HEMK1
PARP1	SLC29A1	TCP11L2	SAMD13
RETREG1	CNIH4	MAPKAPK3	CPN1
YARS	EIF6	CDPF1	RC3H2
PRPF39	UROD	KMT5A	MTMR9
G3BP1	UBE2R2	CERS3	CDK8
RMI1	NAB1	BECN1	NECAP2
PDC	ASB1	WDR77	PUM2
CEP97	ZNF142	GAREM1	FXR1
NOC4L	GPR63	NUP50	ADGRL4
SUGP1	FBXL15	RUVBL1	UST
IMMP1L	FGFR1OP2	CDC23	TWNK
IRF8	RPL11	SLC49A3	MAEA
SLC41A1	RSPH1	GYG1	HMGXB3
FSD2	ATRIP	EEF2K	TIMP4
SCLT1	TBC1D13	TYRP1	NIN
DENND3	SIRT5	MED17	SPATA2
GPR161	ACO2	SIN3B	KMT2D
RNF14	TMTC2	ANAPC10	GAMT
YAF2	FADD	KTN1	SPATA5
FBXO31	FAF2	BRD3	CDC20
ANKRD12	KLHL41	GNB1L	PRKACB
CSGALNACT2	PGS1	MMAB	CASZ1
DLL1	STK16	CHMP6	SNTA1
SOBP	MAB21L2	PIAS2	RUBCN
ITK	MTHFD1	SBDS	DCAF5
ETFA	GRIN2B	VAC14	DAAM1
STK38	LDAH	RSAD2	SRSF11
FNDC7	KIAA0100	SLC25A19	ZNF750
VTI1B	CRLS1	TFEC	ZNF518A
ZMPSTE24	MIGA1	PCGF6	BRMS1L
MRVI1	MCM3AP	AKIRIN2	METTL13
DERL1	S1PR1	QRICH1	UBE2W
PRDM5	ACTR10	UTP15	ADIPOR1
HEATR5B	PSMD9	VRK1	ABCA12
SRP68	MFAP3	SHROOM3	NCOA2
GRAMD1B	DDIAS	BEST3	EEF1E1
FAM204A	PPIG	TMC5	KMT2E
CIB2	ING2	NDUFA10	RGS12
SUCO	IGFALS	RBMS1	PAN2
RPS7	UBE2J1	RBBP4	TPRA1
PLEKHO2	SNX3	INTS1	DNM1
TFEB	CFAP44	KATNB1	SLC35D3
CUEDC2	CLEC3A	ADAM17	PDGFRA
TADA2B	FAM20A	SNX30	TSN
BCORL1	AFF3	SDC1	NADK2
ANGPTL3	E2F3	FOXG1	LMNA
GNL3	TBCE	LRRC3B	B4GALT4
DUSP27	RAD9A	ITSN1	RPRD2
PXYLP1	DEXI	WIF1	DERL2
OFD1	CSE1L	PPM1D	RPS6KL1
RNF10	NGB	MYDGF	CACNG1
ACBD3	LSS	IFT88	CENPF
DDX46	PTRH1	ZNF341	OBSL1
FOXK2	NAXD	EBAG9	UHRF1BP1L
SRP19	RAB20	DTD2	ACVR2A
APCDD1	RPS27A	FOXO3	PIK3C3
ABHD6	TYK2	NUP37	DHX35
KCNE2	DAGLB	CDC5L	SELENOP
NGF	ZBTB39	UGCG	IPO7
SMAD6	ATPAF1	SPACA9	ETS1
PIK3CG	ARHGAP25	UBXN2A	GFI1
C2CD2	ZRANB3	TRAF6	IGHMBP2
PIGL	PPP2R3C	TEC	MINDY2
MRM3	SYNGR3	SORL1	GOT2
KLB	DHRS3	PPP4R4	PLEKHH1
RWDD3	DGAT2	RAG2	POMT2
SNX2	IVNS1ABP	TSPAN8	PDX1
NTNG1	ETFBKMT	SLC7A5	RAB28
SUPT7L	GCK	POSTN	KCNQ3
TMEM97	CNNM2	TAOK1	NR0B2
VCPIP1	IGF2BP2	IDE	MUT
ACAP2	GLA	RACGAP1	ESS2
DPH7	WBP11	CNGA1	EFCAB1
TPST1	XPNPEP2	AASS	SPEN
LSM4	LMO4	CBLB	GPR156
EFNB2	LMCD1	IFT27	MEOX2
HSP90AB1	SETD5	MTFR1	KCNAB1
TMF1	ABLIM3	EXOSC3	NUP58
RPS6KA5	GRB14	PPIL6	ZNF131
CDADC1	ARID5B	CTDSPL2	UXS1
RBM45	ZMAT5	RTF1	POLG2
UGP2	PLEKHM3	COMMD8	CSK
RAD21	ST18	CHPF2	TMEM209
SERINC5	RASSF2	DAZL	WDR82
ACAD8	UBAP1	KCNK5	AMFR
BACH1	DBT	RAN	MFSD6
ZSWIM7	EIF2AK4	BFAR	MYRF
TRNAI-UAU	GSR	COG7	CFDP1
FERMT1	PIGB	TIMM9	MARS
DPM2	SLC30A1	CLMN	TFAP2D
CHD1L	UBE4A	SURF6	STYX
LAPTM5	AP2M1	SIMC1	VCP
FAM168B	RNPS1	GCH1	NSA2
CNOT9	FAM160A1	PCGF3	FITM2
SACM1L	GMDS	FAM8A1	PCGF1
ASCC2	BAIAP2L1	RPL21	SUMO1
CNOT2	TRMT44	ACP1	EPG5
FBXO45	GPATCH4	KIAA1147	GALE
KDM2B	TBL3	TCTN1	TMEM161B
PDCD2L	RAB3GAP2	STX6	SMOX
MSL2	DDR2	LHX8	METTL16
PGM2	GGA3	SLC25A27	MRPS27
PALMD	DCAKD	PACRGL	RAB23
ANKLE2	GART	ATG14	POMK
VWC2L	FGB	BTAF1	STARD9
TNFAIP3	DSTYK	XRN1	ALAS1
TMEM26	SMIM14	UBASH3B	SNAPC1
BRD7	NDE1	DNTTIP2	GRWD1
OSGIN1	CHST14	RFC2	SERPINI1
TARS	PDE9A	UBE2J2	GLT8D1
GORAB	MRPS9	SPRED2	CDKN1B
MOCS3	PARP1	TP53INP1	NIP7
MTRR	YARS	TCEA1	RBM33
PQLC1	MSH4	UPB1	SLC16A2
PHLPP2	PRPF39	PMPCB	NSMCE4A
EIF2A	ZBBX	TFB1M	TESK1
LSM6	RMI1	SSH1	SCG5
USP38	PDC	PARG	TWSG1
METTL15	CHRNG	SNAPC4	STMN4
NME5	METTL24	PLA2G12A	SLX4IP
CNOT11	NOC4L	GORASP1	CFAP69
PRPF8	IMMP1L	RGS7	NSD3
GTF2A2	LPAR3	DIS3L	BMP2
ABI1	IRF8	GREM1	UFSP2
STC2	ADAM10	THOC7	ATP13A2
SLC25A32	SCLT1	IREB2	GGPS1
LIMK2	FYN	TMEM168	KLHL14
HARBI1	LUZP1	GABPB1	SNX24
TMEM53	GPR161	PEF1	SH3D19
DLST	PDSS2	TPI1	DCAF13
GPR1	ME2	RADIL	ECI1
MTERF2	RNF14	UBA6	STEAP2
TYW5	SKP1	SMC4	SGTB
TTC14	FBXO31	EIF2AK1	SMIM20
SPO11	NSG2	CLUL1	PPIB
EIF2B5	KLHL8	DTNBP1	WIPI2
NUP133	SLX4	OGFOD2	NPY2R
USP47	ANO3	CDC16	PUM1
LYVE1	TRA2B	PSMD5	TGM2
HIPK3	ZMPSTE24	PPM1E	MAFB
DDRGK1	MRVI1	NPHP3	CWC22
ALAD	DERL1	CHL1	KMT2C
TAF11	ATP11C	PTAR1	NOL12
KLHL38	HEATR5B	MLF2	JPT1
EPN2	SRP68	MRTO4	TBC1D20
ETFRF1	PLEKHG7	BCL2L13	UMODL1
TRNAL-AAG	CENPT	PTCHD1	GOT1
NISCH	FAM204A	URI1	CEP126
MAPKAPK5	COMP	NECTIN1	KLF4
CFAP77	SUCO	ADAMTS13	EIF4B
COL6A3	TFEB	TG	APPL2
RNF128	GREB1L	TMEM131L	WSB2
GPR21	DDX4	PDIA5	GALC
ZFYVE19	MOK	CNEP1R1	SRPX
STX7	ARHGAP31	PLEK2	SKIDA1
REST	TADA2B	ZBTB33	CDH17
MAL2	MED13L	CPM	TFAP2A
TMED8	GNL3	ZMYND12	GAPVD1
YES1	DUSP27	ORC1	SMPX
DNAJA4	JAGN1	TK2	CPED1
HSDL1	NAV2	PSTPIP2	PEX5L
WDR34	GJD2	YTHDC1	ACVR1C
RLF	RCOR3	ZNF366	ANKS1A
SAAL1	YAE1D1	TJAP1	DCSTAMP
PET117	PXYLP1	NUDT19	ANGPTL2
UBE2Z	BAHD1	CLCN7	SLC45A3
TCTN2	ACBD3	NUP107	GALNT15
CREM	DDX46	EVC2	RPS6KC1
EPHX1	ATP8A1	IKZF5	IMMT
MRPS33	APCDD1	TXNL1	MBOAT1
STN1	PIK3CG	TMEM248	ZC3H12B
DDX24	ZFPM1	ACO1	USP40
FBXW8	MRM3	GAS8	LRRC6
GNPNAT1	KLB	RTKN2	C1D
DCT	SNX2	LTV1	FAM126A
SNX10	CATIP	CCNT2	NOL6
ATP6V0A1	SUPT7L	TMX4	MED12
YRDC	LIPC	ZCCHC11	DCK
RAPSN	MON1A	TMEM129	SYNDIG1
PID1	AAGAB	MMD2	CNOT1
CCDC181	VCPIP1	KIF11	CTNNA1
ITGB4	THUMPD2	DEPDC7	UCHL1
USPL1	PANX3	ALKBH1	FAM167A
DAO	EFNB2	WSB1	STK38L
MTHFR	SDAD1	QDPR	CENPI
MRPL15	TMTC4	NOM1	TNR
LRRC57	HSP90AB1	WDR61	KBTBD8
RTN4IP1	SPHK1	LPGAT1	KCNC4
EMP2	KIAA0391	HAUS3	SH3BP2
HSPA14	SERINC5	CLTC	GSE1
ARFGAP2	ACAD8	FAH	ASB2
SHTN1	LRRC1	RNF152	ANKRD13B
CCNC	TRNAI-UAU	TRAPPC2L	ZNF367
INO80C	EEF1B2	DDX18	CRH
FBXO42	FECH	KIF2C	SCAPER
MCU	TFAP2E	SPAG9	NRN1
FLT3	EI24	CENPV	PDZD11
MYOM3	UAP1	UBA3	CTNND1
MTERF3	RSPO2	MUL1	HACL1
PAK1IP1	DPM2	EXOSC8	FEZF2
IL10	FERMT1	ANGEL2	WDR18
YIPF4	MKX	ZNF622	CACNB4
MKL2	CDH20	SPICE1	METTL22
LYRM9	CEP120	RICTOR	PTK2
MRPL42	ACOT8	TTF1	ERBB2
GLT8D2	PSMC5	RPLP0	CLNS1A
NUDT4	ANKRD16	ANKEF1	CUTC
F5	MEOX1	DDX17	ASIC4
TTC37	ZBTB24	SLC1A2	P4HA1
JKAMP	RALGAPB	HIF1A	SNRPA
HELZ2	FBXO45	CHFR	BORCS7
ZC3H15	GMNN	SPAG6	SOD1
CHMP7	BRINP1	DCTN3	LYPLA2
LAYN	POLE2	JAK2	STOML2
TFIP11	PGM2	ZFAND6	RNF217
ATIC	SFMBT2	GUCY1A1	APTX
ARHGEF6	AGA	PAX5	TOM1L2
PDAP1	TNFAIP3	GCLM	CELF5
ZNHIT3	DBX1	FAM135A	CPE
ATP6V1A	BCL7B	SDC3	IQCK
CCNK	ATP6AP1	ADA	NELFA
UBXN6	HS3ST1	F9	MRPL45
CDCA3	GORAB	POLR1B	HGSNAT
CLPTM1L	MOCS3	CIB3	TMEM86A
MRPL22	PQLC1	RPL7L1	REXO1
NEXN	S100Z	TBC1D9B	TAGLN
ZNF521	SMAD7	BAG1	KLF15
ZC3HC1	PLCG1	NCOA5	TPM1
VPS33A	EIF2A	LZTS3	PDGFC
GALNT7	USP38	ESM1	KCTD14
TP53BP2	METTL15	DUSP16	PDLIM3
NCOA3	NME5	SNAP25	ERAL1
RNMT	CADM2	RASSF9	MYT1L
SLC9A8	MANF	RPS12	MYBPC3
RGMA	IMPAD1	ARID4A	OMA1
NT5C3A	PTK7	TRIM32	MNT
FAR1	PRPF8	DIO2	CSRNP3
ANO10	HARBI1	DNAH10	ARHGAP23
CWF19L2	DBNL	NDUFAF6	LDLRAD3
ASAH1	STC2	SLC39A3	EHHADH
TMPRSS6	SLC25A32	UBE3C	ZSWIM6
RBKS	SLC19A1	NDC1	SERTAD2
TIMM21	L2HGDH	ALKBH3	FAM46B
MXRA5	TMEM53	EEFSEC	DPH1
FAM114A1	TIPARP	GNL2	NEIL3
SENP8	GPR1	AACS	UNC93B1
IK	TLK2	TSEN2	RFESD
MLF1	TMX2	MTMR1	TMED2
MTREX	ARHGAP10	PITPNM3	NUP210
CCDC126	PHF6	HSPA9	TMED10
EIF2B1	TTC14	ZC3H14	CCDC89
SCAF4	NAF1	UNG	WDR37
TMEM200A	CBFA2T2	ADIPOR2	FAM212B
ZDHHC4	SVEP1	CENPU	SEMA5B
ACMSD	EIF2B5	UBAC1	SAP130
ELP2	SPO11	WDFY1	CERKL
SERTAD4	NUP133	PPP2R5D	SPAG7
PSMD14	USP47	DBH	COPS5
IGF2R	LYVE1	MTFMT	BMP2K
GALNT2	GRK7	RNF169	FAM183A
FAM76A	PRPF38B	TIMP3	TM7SF3
TXNDC9	SPDEF	RNF212	MGAT3
RNF141	PAPPA2	TEX9	NTN4
LRP12	HIPK3	AGTR1	MYO5A
SPINT1	DDRGK1	ZDHHC21	PDCD11
TMEM196	MRPS12	SFR1	SIAE
CDR2	ETNPPL	TRIAP1	MYC
MRPL13	ALAD	SMPDL3A	DDX54
NSUN3	DAPL1	KIAA0586	DNAL4
AMDHD2	MED4	DAZAP1	MIOS
MRPS18A	KLF12	EPHX4	NUP160
EPAS1	ETFRF1	NUP88	TADA3
THADA	TRNAL-AAG	PPP2R5A	HLF
UBE2T	GRTP1	ARHGEF28	PIK3R4
NXN	HPS6	BUD31	NFE2L1
AHI1	RND3	LHFPL6	DENND2D
BAZ1A	BMP5	MOCS1	ACSBG1
PMCH	MAPKAPK5	ZNF706	GABPA
WDR4	CFAP77	GABRA6	FIGNL1
NOXO1	GATA3	TMEM18	INTU
MORN3	METTL25	LRRC17	MRPL16
GAR1	RPL8	AK2	ARHGAP11A
SLC15A5	SGMS2	DECR1	TLK1
HADH	IL1RAPL1	SLC25A43	IDNK
SYNE3	POLR3D	GTF3C3	TMEM115
ERG28	LHX1	SAMM50	GMPPA
TNFAIP6	RGS11	MAML1	FAM45A
XPO6	WDTC1	GLT1D1	SLC17A6
PPP1R17	ZFYVE19	EHF	TLR5
MRPS25	GPD1	NUP214	ARMH4
NUS1	CPSF2	FUBP3	NMNAT2
TIPRL	TMED8	ATG4A	SFRP2
TTC25	FKBP11	VASH2	RASGRP1
MINOS1	FEZ1	SQSTM1	GHRH
MFSD4A	YES1	ADAT2	SLC24A4
DOLK	HEMK1	B3GALT6	RAB12
PTPRA	SAMD13	RAB14	BIN3
UVRAG	CPN1	MCTP2	DHODH
RPP30	RC3H2	KLF7	TEX264
HOXD10	HSDL1	LRRC18	CXXC5
CPEB1	RLF	PAN3	CHTOP
MMS19	MTMR9	SDF4	ADAMTS6
COL6A2	CDK8	CCDC149	SLC43A3
PDPR	UBE2Z	SH3YL1	PMM1
JAG1	NECAP2	CCPG1	TSPAN12
NRAP	PUM2	NUDC	FAXC
NT5C3B	TCTN2	TMEM250	DDOST
UBXN11	FXR1	PSMG3	LSM12
ISCU	STN1	RPN1	CCDC25
FUCA2	MRPS33	GBF1	DROSHA
PGAM5	GNPNAT1	KNOP1	TMEM170B
CD247	DCT	ATL1	EIF3G
OLFM1	ADGRL4	LRRC45	SMPDL3B
REEP3	DDX24	MTOR	PDPK1
ARRDC1	UST	EIF3I	SUDS3
PIK3C2A	YRDC	CCND1	BRD9
HBP1	TWNK	RBM46	SCG3
ZNF292	MAEA	BCLAF1	ZBTB49
ADPRHL2	PID1	KCNH5	SLC35A4
SHMT1	HMGXB3	USP48	FOXP1
HIVEP1	TIMP4	CALHM3	TRMT11
SKA2	NIN	EXOSC9	WNT6
SDCCAG8	SPATA2	FZD10	CPEB3
RPS6	CCDC181	IL12B	PCMT1
TOP1	KMT2D	USP42	LRRC23
PCK1	GAMT	SEPT2	AUP1
HIBCH	SPATA5	PLPPR5	SARS
NIPAL3	USPL1	NUFIP1	ABL1
GEMIN8	DAO	ABCE1	PSIP1
TMEM204	CDC20	TMEM67	RWDD4
GDE1	PRKACB	CUL5	VSTM5
IFFO1	CASZ1	METTL23	TSR3
ZNF385B	RTN4IP1	TMEM242	PAX9
GNB1	SNTA1	CEP85	RGS7BP
TMEM130	RUBCN	PCGF5	MEST
FAM149B1	DCAF5	FOXK1	NHLRC1
ARMC3	DAAM1	HIP1R	RALGPS2
TEN1	SRSF11	FARSB	BAG5
AP4B1	CCNC	GARS	RPS2
PIGT	ZNF750	DONSON	P4HB
DDX59	INO80C	GPR137C	ST14
ZNF438	FBXO42	HHATL	STBD1
JMJD6	ZNF518A	NEK11	PRKCD
NCAPG	BRMS1L	PNPLA8	FOXN2
CCDC186	METTL13	SMURF2	BCL6
SRP14	PAK1IP1	TMEM154	FLRT3
BRIP1	IL10	GPRC5B	ACOT9
HDLBP	YIPF4	SF3B3	MORC2
CLTRN	MKL2	CBFB	SVOP
TPP2	LYRM9	BPHL	IQCD
KDR	UBE2W	KCNF1	BATF
DEK	ADIPOR1	TBC1D32	TRIL
TMEM33	JKAMP	NF1	SEPT5
CXCL14	TTC37	SPATA20	PSMA1
VPS37A	ABCA12	PGD	EGR1
BORA	NCOA2	DKK2	ACAT1
PARL	EEF1E1	DUSP26	POLD3
MFSD8	KMT2E	OGFOD3	MARCH6
SIK3	ZC3H15	PRDM1	MFAP3L
RPA3	RGS12	NRP1	SLC35E1
PSEN2	PAN2	ETAA1	USP45
CPT2	ARHGEF6	KIF26A	ADCY8
CEP19	TPRA1	RMC1	EVX1
FANCB	ZNHIT3	MEIG1	ARV1
BAP1	ATP6V1A	GORASP2	WASHC4
TEF	UBXN6	POMGNT2	PHYHIPL
FKTN	DNM1	CHGA	TMEM72
SLC24A5	SLC35D3	MYPN	BACE1
TRNAR-CCG	MRPL22	RRP7A	MYO6
CCNA2	PDGFRA	GATAD2A	NCBP1
RTRAF	CLPTM1L	COQ4	B9D1
MMACHC	NEXN	FAM221A	ASH1L
MKS1	ZNF521	CRYGN	SEMA3G
CRYAB	TSN	ERI1	FAHD1
PITHD1	ZC3HC1	GAB3	COMMD2
DUS4L	NADK2	ZNF598	VAX1
PEX1	VPS33A	TAF5L	POLB
PHF5A	LMNA	PSMC1	HOXA5
RPS6KB1	B4GALT4	PEX10	ACBD5
CYTH3	RPRD2	SVOPL	NDUFS4
BMT2	RNMT	NOL8	ATE1
CCDC51	DERL2	TUBGCP4	AGPAT4
RFX7	RPS6KL1	RTCA	RHBDF2
TRNAY-GUA	CACNG1	MMRN2	RPA2
SESN1	CENPF	COL9A3	ITPKB
UGDH	OBSL1	MGAT5	PDZK1
ABHD8	TMPRSS6	JAZF1	SUPT20H
PQLC3	ASAH1	ENTPD4	CRTAP
WDR60	RBKS	SMG1	WNT9A
SLC6A15	TIMM21	PTPA	AFF4
PRMT9	FAM114A1	NUP153	PODN
TXNDC12	UHRF1BP1L	CCDC117	DRC3
NFAT5	SENP8	NMBR	PCNA
PDCL3	ACVR2A	IPO13	FPGT
DDX51	PIK3C3	RLIM	TPX2
TMPRSS7	DHX35	NUDT1	ELMOD3
GOLGA1	SELENOP	ANXA5	COMMD3
LRRIQ1	IPO7	NIPSNAP2	RAB31
PEX3	ETS1	VEZF1	SLTM
COLEC12	GFI1	KIN	DIRC2
MRPL3	IGHMBP2	MRPS15	MSL1
TOE1	MINDY2	WDR48	FOPNL
DCUN1D1	GOT2	THRAP3	SNX8
KDM1A	EIF2B1	SMARCB1	KCNJ5
METTL9	PLEKHH1	ARID2	ANKS4B
RNASEH2B	POMT2	RAB5A	FASTKD1
CIZ1	PDX1	PTCD3	S1PR4
MRPS7	SCAF4	RPP14	COL4A2
FAT2	TMEM200A	USP34	TRIM8
FAM91A1	RAB28	PFKP	DAPK1
NCDN	KCNQ3	TMEM100	ATP6V1C1
ABHD10	ZDHHC4	PSTK	JPH1
SGTA	NR0B2	SS18L1	CEPT1
ALKBH4	MUT	EDN1	GALNT1
RINT1	ELP2	INTS7	METRN
FDXR	ACMSD	COPS3	GLDC
IYD	ESS2	ATP13A3	MOSPD2
TBXT	SERTAD4	RNF130	USP39
AQP4	PSMD14	CALB1	IGFBP2
GAS6	EFCAB1	HDGFL3	KIAA1549L
TSG101	SPEN	GABARAPL2	ST3GAL3
TMEM104	GPR156	PSMA3	TALDO1
PXDC1	TXNDC9	CNMD	TEX36
PRKAR1B	SPINT1	RAB3GAP1	HMBS
MIGA2	MEOX2	SLC13A3	NANP
ZMAT3	KCNAB1	KCNS3	PWWP2B
SRP54	NUP58	FBXO5	UBR3
KPNA6	ZNF131	ELP1	NDUFV2
TMEM39B	UXS1	ASB5	TMEM81
INO80D	MRPL13	SLC25A46	LRRC43
PRPF4	POLG2	RHOBTB1	PRKCI
TCP11L2	CSK	TESK2	MAP3K4
MAPKAPK3	TMEM209	MANBAL	SKAP2
CDPF1	AMDHD2	SLC38A9	EPM2A
KMT5A	MRPS18A	SDCBP	NR3C2
KCNK10	WDR82	NDUFB10	KL
TBX15	EPAS1	RMDN3	EDNRA
TRNAS-UGA	UBE2T	RPS19BP1	ALG1
TUBGCP6	AMFR	TRAF7	KIF3C
TADA2A	NXN	KMO	NRF1
FKBP1B	MFSD6	CCT2	DMAP1
CERS3	MYRF	WRN	MTCH2
BECN1	CFDP1	NOS2	WFIKKN1
NCF2	MARS	NEUROD6	CASC3
KATNBL1	TFAP2D	REEP2	UBE2A
WDR77	STYX	TGFB3	TDO2
GAREM1	VCP	ADD3	RRAD
GFM1	NSA2	CD40LG	LRRC30
NUP50	FITM2	MCM8	CIR1
NFRKB	PCGF1	DLGAP2	CNOT6
RUVBL1	GAR1	UTP20	PIK3R1
CDC23	SLC15A5	GPHB5	GUCA1B
IARS2	HADH	PEAK1	TMEM9B
SLC49A3	SUMO1	NME7	CEMIP2
GTF2H3	EPG5	SALL3	CBLN4
GYG1	ERG28	DNAL1	CTR9
MCMBP	GALE	DAG1	SLITRK3
BACH2	TMEM161B	DOCK10	MLX
EEF2K	SMOX	SYT9	HTR1E
TYRP1	METTL16	MAPK15	SUFU
MED17	XPO6	ATOH7	POLR2C
SIN3B	MRPS27	CHRM5	MEMO1
MED7	TIPRL	ACADSB	THAP4
ANAPC10	NUS1	IDH3A	LMOD2
PPP1R2	RAB23	PDGFRL	NLK
CCDC148	POMK	SDHD	RPS6KA3
PXMP4	STARD9	SLC25A21	JAM3
KTN1	TTC25	GLYR1	CACHD1
BRD3	ALAS1	BBS9	UNC119B
RIC1	SNAPC1	OIT3	RAB9A
ATG7	MFSD4A	DNAAF4	RIPK4
GNB1L	GRWD1	ZNF830	EP400
MMAB	SERPINI1	SLC45A4	RHBDL3
CHMP6	GLT8D1	DEPDC1	WHAMM
PIAS2	DOLK	SAMHD1	CCDC112
ATP6AP2	CDKN1B	VPS39	FNTA
SBDS	NIP7	DHX15	RPL22L1
VAC14	HOXD10	MLH1	ZNF511
RSAD2	CPEB1	SNX19	FARP2
CA12	RBM33	SLC32A1	RBP2
SLC25A19	SLC16A2	ASPG	UBE3B
TFEC	MMS19	SLC18B1	INO80
PCGF6	NSMCE4A	SSX2IP	CAST
AKIRIN2	TESK1	VPS54	GMPR
NDUFAF5	SCG5	SLC5A12	RUNX3
RAB11FIP4	TWSG1	TTLL11	EIF4G3
NTS	UBXN11	PUS10	NUP205
COBLL1	ISCU	PANK4	GLYCTK
QRICH1	STMN4	ZNRF3	TMEM9
KBTBD4	SLX4IP	PPFIA1	OTC
NUP85	PIK3C2A	ROR1	NMD3
BEND3	CFAP69	GID8	GLMP
TRNAV-CAC	NSD3	AP4S1	SMIM13
UTP15	HBP1	RBM20	PPTC7
ORC2	ZNF292	ALG8	CHST1
METAP1D	BMP2	PDCD4	SRSF7
VRK1	UFSP2	FBXO3	PPP3CA
SHROOM3	ATP13A2	CLDN11	MSL3
FRRS1L	ADPRHL2	ALPK1	CTGF
AMD1	GGPS1	TECPR2	FBXO21
AREL1	KLHL14	MAP3K1	SEC24A
LSM11	SNX24	CAPN9	G6PC3
BEST3	SH3D19	GMPS	RPL14
TMC5	DCAF13	SERTM1	FOSL2
NDUFA10	ECI1	CFAP161	ACADM
ITGA2	STEAP2	STARD3	KLHL5
RBMS1	SGTB	MTDH	SLC16A10
SECISBP2L	SMIM20	RALGAPA1	POLDIP3
POLL	PPIB	PHOSPHO1	MYOM1
SQOR	SKA2	MSMO1	BMP6
WDR35	WIPI2	ANKRD6	FUK
RBBP4	NPY2R	PLPBP	ZNF652
INTS1	PUM1	PDE10A	RBM24
IFRD1	RPS6	NET1	SAMD7
KATNB1	TGM2	PIAS1	UBR1
KBTBD3	MAFB	PPP1R42	ZBTB7C
ENO4	CWC22	CCNE1	DTWD2
MLST8	KMT2C	CAPN7	KDM6A
NRIP1	NOL12	TBCK	DAW1
ADAM17	JPT1	KCNQ2	AMT
SNX30	TBC1D20	ACOT7	PLPP1
SDC1	UMODL1	ACKR4	DAP3
GCHFR	GOT1	ACER1	MPP7
BROX	GEMIN8	C1QTNF7	SMIM18
COIL	TMEM204	ZNF281	CCDC137
AIDA	CEP126	CREBL2	WDR81
FOXG1	KLF4	IFT46	MIB1
LRRC3B	EIF4B	TANC1	WDR24
ITSN1	APPL2	SHANK2	KCNK2
WIF1	WSB2	ETFDH	MGMT
PPM1D	FAM149B1	TMEM266	SFXN2
WIPI1	GALC	ANGPTL1	RECQL
MYDGF	ARMC3	FAM206A	TMEM199
IFT88	SRPX	RBM18	SMAD1
ZNF341	TEN1	MYOZ1	SIRT6
EBAG9	SKIDA1	EXOSC7	FERMT2
CDO1	CDH17	ITFG2	CHAF1B
DTD2	PIGT	PPEF2	MSX1
FOXO3	TFAP2A	MTX2	TCF7
BPNT1	GAPVD1	REV3L	ANAPC5
NUP37	SMPX	DNAAF1	ERI2
CDC5L	JMJD6	SLC35F5	CDC7
UGCG	NCAPG	TOB1	HIC1
SPACA9	CCDC186	CA7	METAP1
DPT	SRP14	POFUT1	SRGAP2
CUL2	HDLBP	BICDL1	ANXA1
UBXN2A	CPED1	SREBF2	CHPT1
USO1	PEX5L	DDX31	VEGFA
TRAF6	TPP2	SURF2	FBXO16
SGCB	KDR	THEMIS	TAOK3
CEP104	ACVR1C	RHAG	HELZ
TEC	ANKS1A	DHX29	INTS14
SORL1	DCSTAMP	CISD1	NR1D2
ADCK2	ANGPTL2	NPY5R	MSRB3
PPP4R4	SLC45A3	ILDR1	SYVN1
CDK2AP1	VPS37A	ZDHHC12	ZFHX4
RAG2	CXCL14	LRRCC1	CNKSR2
GPALPP1	GALNT15	PREX2	HACD4
TRUB1	RPS6KC1	ESF1	RHO
FICD	IMMT	R3HDM1	ZW10
NDUFS6	MBOAT1	EIF4ENIF1	PLPP2
PRPF4B	ZC3H12B	GPR155	MYBL2
TSPAN8	MFSD8	FBXO22	DTD1
SLC7A5	USP40	ENPP6	LRRC34
POSTN	RPA3	LRRC8D	NPM3
TAOK1	LRRC6	GSKIP	KCNJ15
IDE	C1D	FASTKD2	PDE7B
KLHL11	FAM126A	CARF	GRIP1
EFHC1	NOL6	TMEM116	UMPS
MARF1	CPT2	KBTBD13	DDA1
NR2E1	MED12	CEP162	NAA40
RACGAP1	DCK	MPPE1	XRCC3
CNGA1	SYNDIG1	SARDH	MYCBP2
WASHC3	CEP19	LAD1	MON2
AASS	FANCB	ARFGEF3	CERS5
CBLB	CNOT1	ABTB1	GINM1
IFT27	BAP1	GTF2B	GJA1
MTFR1	SLC24A5	NAA30	HNF1B
NDUFS3	CTNNA1	MED16	PATL2
LIG4	UCHL1	GDAP2	CPS1
EXOSC3	FAM167A	SPG11	PARPBP
FOXRED2	STK38L	CAT	TSPAN33
BORCS5	CENPI	SLC16A6	PYROXD1
TWISTNB	TRNAR-CCG	KBTBD12	ZFYVE9
PPIL6	TNR	RPL10A	ATP6V1H
CTDSPL2	MMACHC	RIC3	AP1AR
TRNAR-UCU	KBTBD8	WDR92	CS
RTF1	KCNC4	SPPL2A	MED21
COMMD8	SH3BP2	VASH1	TCF21
CHPF2	DUS4L	COLCA2	GTF2H1
DAZL	PEX1	TMEM38A	ATXN1
KCNK5	PITHD1	CCDC34	COMMD10
RAN	GSE1	PHF21A	CCDC13
GEMIN5	ASB2	GLRX2	RAF1
NUDT9	ANKRD13B	CHST12	LOXL3
LARP7	BMT2	ARHGEF37	TCF12
BFAR	ZNF367	RPL13	ACER3
COG7	TRNAY-GUA	PCM1	SPTY2D1
RIF1	CRH	SEC22A	CHRNA1
DENR	SESN1	DDX27	WDR19
WDR63	UGDH	DCTN4	ANKZF1
TIMM9	SCAPER	RFX6	HECA
CLMN	NRN1	ATXN3	ATP23
SURF6	PDZD11	BUB3	ETF1
CPSF3	CTNND1	B3GNT2	SV2C
SIX4	HACL1	SUPT3H	CBX8
FAM117B	PRMT9	NEK8	PTPRQ
SIMC1	FEZF2	STAM2	RPS11
GCH1	TXNDC12	TMEM120B	TBR1
PCGF3	WDR18	CLDND1	SLC35B4
FAM8A1	NEWENTRY	ABHD2	CAP2
TSPAN13	TMPRSS7	RRBP1	EYA4
RSRC2	CACNB4	DICER1	CCDC173
TET2	PEX3	DNAJA3	CFAP43
BRCA2	METTL22	FAM171B	SRGAP1
SH3GL1	COLEC12	SAV1	PARN
UBFD1	PTK2	KIAA0930	VPS4B
SEPT7	MRPL3	KERA	TBCA
COQ5	ERBB2	CLTB	CEP128
RPL21	TOE1	BLNK	ARRDC3
ACP1	CLNS1A	TCF24	MRS2
KIAA1147	KDM1A	PPARGC1A	PTGES3
TCTN1	CUTC	NAA60	SEMA3E
PTPN14	RNASEH2B	KCNB1	HEATR6
ARHGEF3	CIZ1	RAD51	RNF144A
STX6	MRPS7	APPBP2	GRM5
CLN5	ASIC4	MAGT1	PDS5B
MTPAP	P4HA1	ZUP1	MRPS6
LHX8	ABHD10	GRAMD2B	RAI1
SPCS2	SNRPA	AGTRAP	SPATA7
SLC25A27	BORCS7	FBXO11	PCSK7
FEM1B	SOD1	CDR2L	AGT
SPG7	LYPLA2	GFRAL	KIAA1522
PACRGL	RINT1	RAD54B	IGSF11
ATG14	STOML2	GNB5	TXNL4A
BTAF1	RNF217	COG2	FGGY
SAP18	APTX	CHEK2	HYLS1
XRN1	TOM1L2	SPSB3	STT3A
BTBD10	IYD	BBX	CCDC146
EXOSC10	CELF5	SEC16A	CDT1
UBASH3B	AQP4	ZNF839	LRIT1
DNTTIP2	GAS6	UBP1	MCFD2
RFC2	CPE	PISD	ECHDC1
UBE2J2	TSG101	FBXO38	CDC37
RPUSD2	IQCK	ELK4	AARS
SPRED2	TMEM104	AURKAIP1	HGS
TP53INP1	PXDC1	PLEKHA1	TOP2B
ZDHHC13	NELFA	HEY1	PCDH9
CAPSL	MRPL45	AHSA1	ZCCHC9
ELOVL5	HGSNAT	CLIC4	TAF4
TCEA1	TMEM86A	OSGIN2	VPS9D1
HFM1	REXO1	HMOX2	HABP2
UPB1	ZMAT3	NKIRAS2	UHRF2
PMPCB	TAGLN	TAF2	AFAP1L1
TFB1M	KLF15	ENPP4	SHC1
SSH1	TPM1	RPP40	SLC35F3
PARG	TMEM39B	POFUT2	VPS36
SNAPC4	PDGFC	EXOC6	EMC7
PLA2G12A	KCTD14	STX17	JCAD
GORASP1	INO80D	FAM96A	NPHP4
RGS7	PRPF4	TASP1	CDKL5
DIS3L	PDLIM3	ALG11	ZBTB20
RSPO1	ERAL1	SLC13A1	AK4
GREM1	MYT1L	RMND5A	HADHB
ZGPAT	MYBPC3	ABCC4	TPGS2
TNFSF11	OMA1	ADAP1	DERA
TMEM144	MNT	TRIT1	NUDCD3
THOC7	CSRNP3	SCML4	CASR
HOOK1	ARHGAP23	LPAR6	APIP
IREB2	KCNK10	ULK2	GATD1
OSCP1	TBX15	SMAP2	MOV10L1
TMEM168	LDLRAD3	TPRKB	ABHD17B
NDUFB4	TRNAS-UGA	TXNDC5	MTFR1L
SSPN	TUBGCP6	ANKRD55	HRH1
GABPB1	TADA2A	NUDCD2	TOPBP1
PEF1	FKBP1B	KLHL12	PGBD5
TPI1	NCF2	NIT2	SLC31A2
RADIL	KATNBL1	PARD6B	GRM2
BRAP	GFM1	CLCC1	CBLL1
ZNF532	EHHADH	VRK2	MPG
UBA6	ZSWIM6	MYOT	CCR7
SMC4	SERTAD2	GRP	FABP6
EIF2AK1	FAM46B	BCAS1	CPQ
IDS	DPH1	HS2ST1	ANKRD29
SLC2A10	NEIL3	EXTL2	MFSD11
CLUL1	UNC93B1	TBCCD1	PHF24
DTNBP1	RFESD	TMX1	KIF20A
STX18	NFRKB	MSGN1	RETSAT
OGFOD2	IARS2	YME1L1	NLE1
CDC16	TMED2	IL17RD	CCDC73
PSMD5	GTF2H3	MIS12	TERF1
SCRN3	NUP210	KLHL22	LMBR1L
PPM1E	TMED10	RCAN2	PDE7A
ZC3H7A	MCMBP	COMT	TVP23A
NPHP3	BACH2	GFI1B	TAF12
CHL1	CCDC89	FLII	ARHGAP21
PTAR1	WDR37	UBR5	RPL24
TRNAL-UAA	FAM212B	MED13	FANCI
DUT	SEMA5B	BLOC1S6	BCL9
CDV3	SAP130	LCMT1	FBXL3
MLF2	CERKL	SETD7	ZCRB1
MRTO4	SPAG7	TRPC4AP	BCLAF3
EMC1	COPS5	KAT6A	MYLIP
BCL2L13	BMP2K	ZNF423	MCM6
MRPL58	FAM183A	PEX26	FEV
PTCHD1	TM7SF3	PCID2	PCYOX1
CLUAP1	MED7	GPR20	CGRRF1
URI1	PPP1R2	LYPLA1	MFSD1
NPRL3	MGAT3	SMC3	SLC6A20
NECTIN1	CCDC148	MB21D2	SMC5
ADAMTS13	NTN4	MTFR2	FSIP1
TG	MYO5A	HINT3	PIK3R2
TMEM131L	PDCD11	NLRX1	MRAP2
TRNAI-AAU	SIAE	SNU13	RTF2
PPP1R8	RIC1	ANKRD1	CLYBL
KLHL6	ATG7	YEATS2	ATG101
RABL3	PXMP4	PLOD1	SSB
TRNAV-UAC	MYC	NPY1R	RIOK2
AAMP	DDX54	NGEF	ALDH8A1
TUBE1	DNAL4	THBS1	PTPN11
SIRT1	MIOS	TES	TSTD3
TBX4	NUP160	SLC39A6	ITGB1BP1
PDIA5	TADA3	PSMD2	HSPD1
CNEP1R1	HLF	ARMC8	CCAR1
PLEK2	ATP6AP2	KLHL36	NFYA
ZBTB33	CA12	CAMK1G	TIRAP
CPM	PIK3R4	MAB21L3	PRDM6
PIGA	NFE2L1	CCNB2	CNR1
ZMYND12	DENND2D	DNAH3	DLX5
ORC1	NDUFAF5	APCDD1L	SF3B4
USP7	NTS	FTCD	COPS2
TK2	RAB11FIP4	ELMOD1	REL
PSTPIP2	ACSBG1	DHTKD1	VPS26B
ZFYVE27	GABPA	CCDC80	POLK
TRNAA-CGC	FIGNL1	SATB1	LHFPL2
YTHDC1	COBLL1	FLNB	NDFIP1
ZNF366	KBTBD4	PLA2G15	RPUSD1
TJAP1	TRNAV-CAC	FBXL22	STXBP5
ZNFX1	NUP85	PDCD10	FMR1
NUDT19	BEND3	SCG2	TOB2
CLCN7	INTU	ATP5PD	CDC37L1
MSANTD4	MRPL16	NAV3	BOC
NUP107	ORC2	LRRN1	USP37
KLF5	ARHGAP11A	POLR3A	TRAPPC4
EVC2	TLK1	MPHOSPH9	CCDC78
IKZF5	IDNK	CEP76	SBSPON
TXNL1	METAP1D	MYCBP	UBAP2L
TMEM248	TMEM115	FADS6	EVPL
ACO1	GMPPA	TSPAN2	YIPF5
GAS8	FAM45A	FGF3	MLIP
RTKN2	FRRS1L	LRRK2	TGFBR3
LTV1	SLC17A6	RPL6	CDCP1
GPR180	TLR5	NUP35	KNL1
CCNT2	AMD1	UBR2	FYTTD1
EIF2S3	AREL1	PRRX1	ISPD
TMX4	ARMH4	UBN1	FAM168A
KIAA2013	LSM11	PPP1R21	MAN1B1
VPS11	NMNAT2	PRDM2	MYO3A
ZCCHC11	ITGA2	ABCF2	RPL9
CWF19L1	POLL	PEX2	MRPL35
TMEM129	SFRP2	ANKRD49	ADAT1
FH	RASGRP1	NCSTN	CORO2B
MMD2	SECISBP2L	CEP85L	FIP1L1
TMBIM4	SQOR	TIGAR	MRPL12
RALBP1	GHRH	AVEN	D2HGDH
KIF11	WDR35	PLPP7	PRSS12
DEPDC7	SLC24A4	PTDSS1	SLC16A4
ERH	RAB12	NMRK1	B3GNT5
ALKBH1	IFRD1	RANBP9	MEIS2
NEWENTRY	BIN3	HELLS	TMEM165
SAMD8	DHODH	GRPEL2	RTTN
CMTR2	ENO4	CTNNBIP1	TMEM94
ZBTB14	KBTBD3	EDARADD	AGL
POU2F1	TEX264	FBXL8	FBXL13
WSB1	CXXC5	FABP1	BMPR1B
QDPR	CHTOP	CPLX4	DDX41
SLAIN1	ADAMTS6	MMAA	TYMS
NOM1	SLC43A3	CMAS	GATA4
NOP14	PMM1	ARHGAP1	SPRY1
WDR61	MLST8	BOK	BCAP29
ACTR2	NRIP1	MED30	SLK
COQ7	TSPAN12	STRADB	TDP1
LPGAT1	GCHFR	KCNJ13	NAPEPLD
PSMA5	FAXC	PDE12	CFAP97
GPR12	DDOST	ZDHHC8	GSK3B
HAUS3	LSM12	HNRNPH3	FCF1
CLTC	BROX	KCTD3	LRRTM2
FAH	COIL	MCM10	BAZ2A
RNF152	AIDA	ARF6	PPL
TRNAL-CAA	WIPI1	MYCT1	LRRTM1
TRAPPC2L	CCDC25	TOP3A	TCFL5
DDX18	CDO1	LUC7L3	HLX
SPAST	DROSHA	LMBR1	ARHGAP35
KIF2C	TMEM170B	PDP1	SPRTN
ADRA2A	EIF3G	ANGPT2	POLR2H
SELENOK	SMPDL3B	TTC19	GPN2
TTPAL	PDPK1	APOO	GAA
SPAG9	SUDS3	TGFBR2	CLEC16A
CENPV	BRD9	SUMF2	TRAPPC13
UBA3	BPNT1	SLC15A1	CCNG1
CRLF3	SCG3	GOLT1A	MRPL24
MUL1	ZBTB49	NARF	MAP2K7
MRPL19	SLC35A4	PIK3CD	SIGMAR1
CHMP4B	FOXP1	MAP7	LSM10
GCLC	TRMT11	PYGO1	ZNF711
RARS2	DPT	GPR19	RNF13
HTATSF1	CUL2	CREB3L1	FBXO32
EXOSC8	WNT6	MEP1B	SEC24C
ANGEL2	USO1	LRRK1	CIAPIN1
SGCE	CPEB3	HHAT	FRMD5
ZNF622	SGCB	NCAPH	ING5
SPICE1	PCMT1	TBC1D8B	XRCC5
RICTOR	CEP104	CTSZ	MYO5C
TTF1	LRRC23	MLLT1	ARAP2
ANKFY1	AUP1	CDKN2C	TRPC1
RPLP0	SARS	ATCAY	PPP1R26
XPA	ADCK2	FRS2	ACP6
ANKEF1	CDK2AP1	PDE5A	TMEM220
SNX1	ABL1	SLC20A2	DENND4A
DDX17	GPALPP1	DBR1	TCTEX1D2
BEND4	TRUB1	ARFGEF1	SNAPIN
SLC1A2	FICD	EXD2	CDA
HIF1A	PSIP1	VTA1	GALR1
CHFR	NDUFS6	TYW3	PSMG2
SPAG6	PRPF4B	ATP13A1	HMGCL
DCTN3	RWDD4	TUBGCP5	MITD1
GTPBP1	VSTM5	ANGEL1	DOPEY2
JAK2	TSR3	RBL2	RFT1
POLH	PAX9	FGG	APBB2
ZFAND6	KLHL11	ARHGAP19	MBLAC2
GUCY1A1	RGS7BP	WRAP73	PLEKHM2
TCEANC	MEST	HACD3	UPP2
TMEM245	EFHC1	GPATCH2	AGBL5
FBXO4	MARF1	UGGT1	VSIG10
RAI14	NR2E1	AFDN	STK11
KLHL7	WASHC3	CNTD1	SRPRA
MTX3	NHLRC1	ZFAND3	DYNC1LI2
DISP3	RALGPS2	MCM2	THBS2
PAX5	LIG4	EFCC1	MBOAT2
USP14	BAG5	ENPEP	PUS7L
GCLM	RPS2	DNA2	GCG
ZFAND1	P4HB	RHOV	MAP3K3
ESRP1	ST14	ENTPD3	PGAP1
TMEM182	NDUFS3	FOXN1	ARMH3
FAM135A	STBD1	MED6	MGLL
CHAC2	FOXRED2	ERN1	LRRFIP2
NUP155	PRKCD	NBR1	CIDEC
MRM1	FOXN2	AP1S3	RETREG2
SDC3	BCL6	NT5E	DEPDC5
RANBP1	TWISTNB	DNTT	TBC1D5
ADA	BORCS5	YIPF3	KDM3B
TMEM59	TRNAR-UCU	CCK	DNAJC12
F9	FLRT3	SLC35G1	CALN1
BTBD7	GEMIN5	SLC25A38	USP16
GDPD1	ACOT9	DDX10	TRIM23
POLR1B	NUDT9	TAF7L	S1PR2
CIB3	MORC2	PSPH	URM1
HOXA2	LARP7	RIMS4	FOXRED1
RPL7L1	SVOP	ITPK1	IFT52
TBC1D9B	RIF1	DGCR2	GOLM1
BAG1	DENR	RAD18	XPNPEP3
PLK3	WDR63	USP31	NAA35
AGGF1	IQCD	PMPCA	DCAF17
ATXN10	BATF	ATG16L1	DNAH12
NCOA5	TRIL	PDHA1	RCL1
CCNA1	SEPT5	SNAP23	MLXIP
LZTS3	CPSF3	CAMLG	DDB2
EIF2S2	PSMA1	TMEM60	PFN2
ESM1	SIX4	NOG	SREK1
EEF1AKMT1	FAM117B	WDR7	ACAA2
DUSP16	EGR1	SLC5A9	DYNLT3
SNAP25	ACAT1	TTC12	TSKU
PTGES	POLD3	UBXN10	REV1
RASSF9	TSPAN13	PTN	FRMD4A
XPNPEP1	MARCH6	TMEM175	LAPTM4A
CCDC28A	MFAP3L	NFASC	THG1L
RPS12	RSRC2	SGSM3	ABRACL
PRMT7	SLC35E1	ZCCHC14	BPGM
GGNBP2	USP45	MAP3K8	LRP2
LSM14B	TET2	PTHLH	SLC35F4
SWT1	ADCY8	AMN1	ANKRA2
ARID4A	EVX1	SMNDC1	YIPF1
DCBLD2	UBFD1	RPS13	KDSR
TRIM32	ARV1	NCLN	CLASP2
PALD1	SH3GL1	NEK4	SMARCAL1
DIO2	BRCA2	AP5Z1	ELOVL7
DNAH10	SEPT7	CRBN	RC3H1
SGPP1	WASHC4	SYNM	MORN5
NDUFAF6	PHYHIPL	GLOD4	TTL
PPAT	TMEM72	XPR1	ORMDL1
TBC1D23	COQ5	CACYBP	HTR2A
SLC39A3	ARHGEF3	CRTAC1	GEM
UBE3C	BACE1	UBOX5	SCFD1
COQ3	MYO6	ZNF608	PRIMPOL
NDC1	PTPN14	NDUFAF4	HNRNPK
ALKBH3	NCBP1	TIPIN	PSMD1
EEFSEC	CLN5	LCT	DDX5
GNL2	MTPAP	VIPR2	MRPL43
AACS	B9D1	PRTG	KLHL15
HECTD4	ASH1L	PHKG1	TTC17
TSEN2	SPCS2	PRPF18	SACS
GNA12	FEM1B	TBC1D2B	POP5
MIEF1	SPG7	EPB41	ZFAT
MTMR1	SEMA3G	HSPA12A	ATP6V1D
PITPNM3	FAHD1	CCDC170	PRRG4
HSPA9	COMMD2	TGFBI	DNAI1
TAF1A	VAX1	MRPL38	WDR1
ZC3H14	POLB	GCFC2	PRKAG1
UNG	HOXA5	TNNT2	WBP1L
ADIPOR2	ACBD5	ISCA2	HOXD3
CENPU	NDUFS4	ADCK1	CAAP1
UBAC1	SAP18	PPM1G	ERCC3
WDFY1	ATE1	STARD13	DENND5A
GSTZ1	AGPAT4	PSMA4	PTPMT1
PPP2R5D	BTBD10	FBXO33	MCCC2
DBH	RHBDF2	VIPAS39	AP1G1
MTFMT	EXOSC10	MPC1	MTA3
STIM2	RPA2	CDK9	RARG
TECTB	ITPKB	NRDC	PIGY
KIAA1024	PDZK1	ALCAM	PDYN
NOD1	SUPT20H	SLC8B1	TMEM183A
SDHA	CRTAP	OPRL1	HOMER2
DCAF10	WNT9A	TRABD	FILIP1L
NTHL1	RPUSD2	EPGN	LSM1
RNF169	AFF4	ZHX1	HAL
TIMP3	PODN	SERINC1	RPAP1
DNAJC2	ZDHHC13	DUS3L	ISM1
RNF212	CAPSL	RALGAPA2	NCAPD2
PIGH	ELOVL5	POLR3E	UBTD1
TEX9	DRC3	RFC3	FAM96B
AGTR1	PCNA	WDR59	DTHD1
ZDHHC21	HFM1	SUGT1	ALDH5A1
GNPTAB	FPGT	BLMH	PCSK1
SFR1	TPX2	ATR	LAS1L
TAB2	ELMOD3	FAM207A	INTS12
PIGM	COMMD3	POLDIP2	WNT1
PDGFA	RAB31	FAM163B	PDE3B
TRIAP1	SLTM	KCNK13	ATF3
RPL31	DIRC2	IQCG	TIMM17A
SMPDL3A	RSPO1	TMEM215	MST1R
PUM3	MSL1	RFTN1	TAF13
PUS1	ZGPAT	DRGX	ABLIM1
BOD1L1	FOPNL	SNX11	ATG10
KIAA0586	SNX8	STK26	CRIPT
SMARCAD1	TNFSF11	G0S2	ACSF3
ZNF821	TMEM144	IER3IP1	ATPAF2
DAZAP1	HOOK1	TAF1B	TBC1D1
TRAPPC11	KCNJ5	ZNF609	RBM15
EPHX4	ANKS4B	TMEM184A	IKBKB
NAA25	OSCP1	CNTN2	SNIP1
NUP88	FASTKD1	CASP6	ATG13
NPLOC4	NDUFB4	FGD4	HNRNPH1
PPP2R5A	S1PR4	DPY19L4	MLLT10
BICRAL	SSPN	SEPT8	KLHL42
ARHGEF28	COL4A2	COL6A1	SALL4
BUD31	TRIM8	TTC39A	RAB27A
LHFPL6	DAPK1	GMEB1	TSPAN3
MOCS1	SKA3	USP32	CCDC102A
ZNF706	ATP6V1C1	MED15	USP12
FZD4	JPH1	PLA2G6	TRIM2
DZANK1	CEPT1	EIF2AK3	RHBDF1
PHB	GALNT1	GTF3C4	GSTCD
GABRA6	BRAP	SH2D4B	AQR
TMEM18	METRN	XPOT	KCTD16
LRRC17	GLDC	MYOZ2	NEK7
DEGS2	ZNF532	PLPP5	ECHDC2
AK2	MOSPD2	MAD2L2	CCDC65
DECR1	USP39	FGFRL1	PLCXD3
SLC25A43	IDS	NPHP1	DDAH1
GTF3C3	SLC2A10	ZNF536	SCAMP1
SAMM50	IGFBP2	ZNF318	ABRAXAS2
FKBP14	STX18	CFAP221	DPYS
MAML1	KIAA1549L	AP1S2	SGMS1
NFYB	ST3GAL3	CCT4	PLEK
GLT1D1	TALDO1	MGME1	FAM177A1
CISH	TEX36	HSF2BP	ANKRD50
EHF	HMBS	SCPEP1	BFSP1
NUP214	SCRN3	HAO1	SETDB1
EIF2D	NANP	AIMP1	TRIP11
FUBP3	ZC3H7A	TRNT1	PTGFR
GEMIN6	PWWP2B	RNF32	ANXA4
FBXL4	UBR3	BMPR1A	AK5
SOD2	NDUFV2	GPR52	P2RY6
HEXB	TRNAL-UAA	PRELP	GTF2H5
NEURL1B	DUT	HIVEP2	YARS2
ATG4A	TMEM81	HOXB9	ACSS3
GPR146	CDV3	EMSY	CCDC85C
VASH2	LRRC43	RNF168	NEPRO
SQSTM1	PRKCI	MAT2B	NHSL2
PLAA	MAP3K4	SMG7	HOXD12
ADAT2	EMC1	PLEKHA3	KCNJ11
B3GALT6	MRPL58	TERT	GOPC
LAMTOR5	SKAP2	MRPS14	PTGS2
RAB14	CLUAP1	CDCA7L	PLEKHA8
MCTP2	NPRL3	NEK3	FAT1
RIPK2	EPM2A	NKAP	KIF14
WDR12	NR3C2	SPIC	MRGBP
PIGV	KL	CCDC40	GPR149
KLF7	TRNAI-AAU	CPTP	TMEM268
LRRC18	PPP1R8	MYBBP1A	AZIN1
MOS	KLHL6	ADHFE1	SLC1A1
TADA1	EDNRA	GRK6	LRRC20
FBXO7	ALG1	BRAT1	PWP1
CLUH	KIF3C	CCDC62	NSMCE2
WASF3	RABL3	CCDC171	CDK13
TRIP4	NRF1	FANCG	TTK
NEDD4L	TUBE1	LLPH	GALK2
PAN3	SIRT1	GPX7	RARS
POGLUT1	AAMP	CSRP3	ABI2
SDF4	DMAP1	IGF1	SHC4
CCDC149	TBX4	DHCR7	DLD
SH3YL1	TRNAV-UAC	DMBX1	GINS2
PPP1R13B	MTCH2	WDR11	MRPL28
PLRG1	WFIKKN1	FAM124B	SEC31A
CCPG1	CASC3	RNF139	TUBGCP2
NUDC	UBE2A	CEP170B	TM2D1
PREPL	TDO2	KPNA5	LARS2
DYNLT1	PIGA	TCAIM	UBTF
FHL1	RRAD	RXFP1	IRAK4
TMEM250	USP7	GOLIM4	BLCAP
PSMG3	ZFYVE27	TRIM37	CCNY
PIBF1	TRNAA-CGC	TUBD1	C1QBP
NUDT21	LRRC30	CHUK	DSCC1
RPN1	CIR1	RMND1	HAT1
GBF1	CNOT6	SLIT2	ADAMTS8
HIF1AN	PIK3R1	RALGDS	KRAS
FAF1	GUCA1B	BRPF3	CNNM1
MTF1	TMEM9B	OGN	DHH
KNOP1	CEMIP2	ZNF804A	SSBP2
ATL1	CBLN4	DHRS7B	DNAJB13
LRRC45	CTR9	CHODL	KRTCAP2
COPB1	ZNFX1	CDAN1	NFATC3
TMEM201	MSANTD4	KIF7	SYAP1
MTOR	SLITRK3	TRAF3	SLC35B1
EIF3I	MLX	WISP1	BBS2
CCND1	HTR1E	MYMK	MBD4
RBM46	KLF5	CINP	ARL14
WDHD1	SUFU	GUCA1A	ARIH1
GDA	POLR2C		MDM1
PARP16	MEMO1		INSIG1
SLC30A9	THAP4		VPS26A
BCLAF1	LMOD2		HSPB7
KCNH5	NLK		KHDC4
TMEM14A	RPS6KA3		PPIL2
USP48	JAM3		TMEM192
CALHM3	CACHD1		SARAF
EXOSC9	UNC119B		VIRMA
FZD10	GPR180		TMED6
TRNAN-GUU	RAB9A		SAP30L
EMC8	EIF2S3		ARFGAP3
IL12B	RIPK4		USP44
MDH1B	EP400		ASPA
USP42	RHBDL3		DNAH5
UBL3	WHAMM		PGP
SEPT2	CCDC112		ZNF462
PLPPR5	KIAA2013		POU2F3
TLR3	FNTA		HPS5
NUFIP1	RPL22L1		GSX2
ABCE1	ZNF511		ARL1
ANKRD11	VPS11		FAM214A
TMEM67	CWF19L1		DRAM2
FNBP1L	FARP2		IKZF1
CUL5	RBP2		PHGDH
METTL23	UBE3B		GPAT4
TMEM242	INO80		SPRY4
RFC4	CAST		FBXW2
CEP85	FH		PMP22
PCGF5	GMPR		UBE2F
FOXK1	RUNX3		DLGAP3
RBMX	EIF4G3		PSMC3
HIP1R	TMBIM4		TANK
TRNAL-CAG	NUP205		RWDD2B
FARSB	RALBP1		LUM
ZC3H3	GLYCTK		COPS4
SNAPC3	TMEM9		EMB
GARS	OTC		LHX5
DCP1A	NMD3		CAPN15
FKBP6	GLMP		TP53RK
DONSON	ERH		ING4
SLA	SMIM13		TEX10
ADAM23	PPTC7		NIPA1
GPR137C	CHST1		SRGAP3
COTL1	SRSF7		PCNX4
BRPF1	CMTR2		EIF1AX
POU1F1	PPP3CA		CCDC178
SPCS1	ZBTB14		PHAX
SMIM8	MSL3		ZCCHC2
HHATL	POU2F1		RUFY3
NEK11	CTGF		PUS3
PNPLA8	GTF2A2		PDE8B
SMURF2	FBXO21		GPM6A
TMEM154	SLAIN1		AATF
PRDM10	SEC24A		RAD54L
ZZEF1	G6PC3		GUCY1A2
ANKS6	RPL14		MIS18BP1
GPRC5B	FOSL2		TAMM41
SF3B3	ACADM		KCNH8
CBFB	NOP14		PDK1
BPHL	KLHL5		MFSD10
KCNF1	SLC16A10		HSPB11
TBC1D32	ACTR2		TXNDC11
NF1	POLDIP3		WASF1
SPATA20	MYOM1		THOC3
PGD	COQ7		PLXND1
DKK2	BMP6		ATP5PO
DUSP26	FUK		RNF8
OGFOD3	PSMA5		SYTL5
TRNAA-UGC	GPR12		H6PD
PRDM1	ZNF652		NSRP1
NRP1	RBM24		ROMO1
ETAA1	SAMD7		GALNT5
KIF26A	UBR1		PRPF19
RMC1	ZBTB7C		ERCC4
MEIG1	DTWD2		CHAC1
DHX57	KDM6A		SLC35B3
USP20	DAW1		TRIM67
GORASP2	AMT		WTAP
TERB2	PLPP1		APAF1
POMGNT2	DAP3		RSPRY1
CHGA	TRNAL-CAA		AASDH
MYPN	MPP7		VTI1A
ZNF330	SMIM18		FAM102B
RRP7A	CCDC137		FBXO34
GATAD2A	WDR81		CXCR4
COQ4	MIB1		PPP4R1
FAM221A	WDR24		FDPS
CRYGN	KCNK2		MGRN1
ERI1	SPAST		CBY1
GAB3	MGMT		BANP
ZNF598	SFXN2		BNC1
TAF5L	RECQL		GALT
PSMC1	TMEM199		HBS1L
PEX10	SMAD1		SSC4D
SVOPL	ADRA2A		PTTG1
NOL8	SIRT6		MYF6
SESTD1	FERMT2		FSTL1
HCFC2	SELENOK		FFAR4
HTR2B	TTPAL		ICK
TUBGCP4	CHAF1B		TSPAN18
RTCA	MSX1		SLC9A6
IPMK	TCF7		RSPH9
MMRN2	ANAPC5		PDRG1
SLC31A1	ERI2		HOGA1
SARM1	CRLF3		ZDHHC23
COL9A3	CDC7		MSRB2
CAP1	MRPL19		ZNHIT6
MGAT5	CHMP4B		TBC1D4
PANX1	GCLC		PITPNC1
JAZF1	RARS2		DENND4C
MRPL44	HTATSF1		LANCL1
RET	HIC1		GIGYF2
REXO2	SGCE		LYAR
ENTPD4	METAP1		CRIM1
SMG1	SRGAP2		SLC25A33
LZIC	ANXA1		SMPD2
ACADS	ANKFY1		RPL15
PTPA	CHPT1		MYSM1
NUP153	VEGFA		AGPAT3
MLC1	FBXO16		NDUFA12
B4GALT7	TAOK3		LURAP1L
CCDC117	XPA		TMCC3
NMBR	HELZ		ATP7A
IPO13	INTS14		LYRM7
RBM41	NR1D2		MEGF6
KLHL40	SNX1		GLI1
VAMP4	MSRB3		BBS5
GPN3	SYVN1		SUCNR1
MECR	ZFHX4		TSPO
CENPN	BEND4		PSMC2
RLIM	CNKSR2		RELN
NUDT1	HACD4		IFFO2
LPCAT3	RHO		ALG3
ANXA5	ZW10		RNF25
NIPSNAP2	GTPBP1		GRIA2
VEZF1	PLPP2		SAR1B
KIN	MYBL2		SLF1
MRPS15	DTD1		TMBIM6
WDR48	LRRC34		TTLL7
ANAPC13	TCEANC		WWP1
THRAP3	TMEM245		EZH2
SMARCB1	POLH		ASB7
MRPL27	NPM3		REM1
CLRN2	KCNJ15		JARID2
BTK	RAI14		MYF5
ARID2	KLHL7		TPH1
DTL	FBXO4		HTR1F
TRMT61B	PDE7B		SH3KBP1
RAB5A	GRIP1		RERG
RIC8B	UMPS		ARCN1
PTCD3	DDA1		SLC33A1
ZDHHC22	NAA40		SLC25A28
KNTC1	MTX3		INTS9
SPRYD7	DISP3		PAPD4
RPP14	XRCC3		NSUN2
CNOT8	MYCBP2		RHCG
USP34	MON2		SCARF1
PFKP	CERS5		DOCK8
PDSS1	GINM1		ENPP2
NSMCE1	GJA1		GEN1
MASTL	HNF1B		RAB30
TMEM100	USP14		LHFPL5
PSTK	PATL2		ZFP36L1
SS18L1	CPS1		MELK
EDN1	PARPBP		LONRF1
INTS7	TSPAN33		CCDC12
COPS3	ESRP1		MYO3B
AIMP2	ZFAND1		SNCB
COMMD7	CHAC2		AKR1A1
ATP13A3	TMEM182		ARHGAP45
PDHB	PYROXD1		ADAMTS14
RNF130	ZFYVE9		ANO5
FILIP1	ATP6V1H		PPM1L
NDUFB3	NUP155		SF3B5
CALB1	MRM1		NFIL3
DFFB	RANBP1		KPNA4
LMTK2	TMEM59		MAU2
HDGFL3	AP1AR		MRPS31
GABARAPL2	BTBD7		TMEM258
PSMA3	CS		YKT6
TXNL4B	MED21		HTR5A
CNMD	GDPD1		KIZ
RAB3GAP1	TCF21		ZBTB17
SLC13A3	GTF2H1		SEPHS1
KCNS3	ATXN1		EN2
FBXO5	HOXA2		NHLRC2
RFX4	COMMD10		FUT8
ELP1	CCDC13		MAGI1
HVCN1	RAF1		CABLES1
SCUBE2	LOXL3		KANSL3
TRAPPC3	TCF12		AKAP9
DDX20	PLK3		ATXN1L
ASB5	ACER3		FAM83B
ACTR8	SPTY2D1		RELL1
KLF11	AGGF1		ERO1A
SLC25A46	ATXN10		RPS23
RHOBTB1	CCNA1		SRPK2
PPCDC	EIF2S2		PABPN1L
TESK2	CHRNA1		LTA4H
NBN	EEF1AKMT1		IGSF10
FBXO8	WDR19		MCF2
MANBAL	ANKZF1		OSBPL6
SLC38A9	HECA		ZNF280D
BRCC3	ATP23		CPA6
SDCBP	PTGES		LEAP2
NDUFB10	ETF1		ZBTB47
RMDN3	SV2C		KSR1
RPS19BP1	CBX8		SNAI2
DUSP14	XPNPEP1		TCTE1
TRAF7	PTPRQ		MFAP1
BBS4	RPS11		HSPA4L
WARS2	CCDC28A		KARS
KMO	GGNBP2		ERICH3
PUS7	PRMT7		MRPL39
CCT2	TBR1		MOB2
NDUFS1	LSM14B		DOCK7
WRN	SLC35B4		SMYD5
LATS2	SWT1		GATA2
NOS2	CAP2		PRRC1
LARS	EYA4		ADAMTS1
NEUROD6	DCBLD2		ARL2BP
KIAA0513	PALD1		TMEM38B
ST8SIA2	CCDC173		DNAJB5
AZI2	CFAP43		EVI5
REEP2	SRGAP1		GSDME
TGFB3	SGPP1		FST
ADD3	PARN		MEAF6
CD40LG	VPS4B		KIAA0825
MCM8	TBCA		FKBP3
TRNAW-CCA	CEP128		TEX30
DLGAP2	PPAT		KRR1
UTP20	ARRDC3		SPATA17
GPHB5	MRS2		CMTM4
PEAK1	TBC1D23		LETM2
NME7	COQ3		EME1
SALL3	PTGES3		STRIP1
AGTPBP1	SEMA3E		NPNT
TRNAL-UAG	HEATR6		MATN1
DNAL1	RNF144A		TXNDC15
DAG1	GRM5		TRNAS-CGA
N4BP2	HECTD4		MVD
NSDHL	PDS5B		CCT7
DOCK10	MRPS6		USP15
SYT9	MIEF1		MPP5
LMO2	RAI1		AFAP1L2
WDR89	SPATA7		DDX42
MAPK15	GNA12		F2R
ATOH7	PCSK7		PRKAA2
USP3	AGT		TUB
CHRM5	TAF1A		SOX7
ACADSB	KIAA1522		CGNL1
IDH3A	IGSF11		WLS
PDGFRL	TXNL4A		NONO
SDHD	FGGY		RAD52
SLC25A21	GSTZ1		LCK
TMCO6	HYLS1		WSCD2
NTF3	STIM2		CDKAL1
NPC1	TECTB		MORN4
GLYR1	KIAA1024		GTF2A1
BBS9	STT3A		LIN54
OIT3	CCDC146		TMEM151B
DNAAF4	NOD1		GRAMD4
ZNF830	CDT1		COL4A1
TFG	SDHA		KCNC1
SLC45A4	LRIT1		STMND1
DEPDC1	MCFD2		CPXM2
SAMHD1	ECHDC1		VAMP3
VPS39	DCAF10		SLC46A1
DHX15	CDC37		PAFAH1B1
MED26	AARS		RXYLT1
MLH1	HGS		SEZ6
SNX19	NTHL1		GINS3
SLC32A1	TOP2B		ST5
ASPG	PCDH9		NAGLU
SLC18B1	DNAJC2		CCDC32
SLC17A9	PIGH		PI4K2A
SSX2IP	ZCCHC9		SMIM15
MAPK6	TAF4		TTLL5
ASB6	VPS9D1		SLC25A4
SPC25	HABP2		VDAC1
VPS54	UHRF2		PRDM13
SLC5A12	AFAP1L1		SS18
BPTF	GNPTAB		TSPAN7
RHOH	SHC1		CUL1
FBXL18	SLC35F3		EHBP1
TTLL11	TAB2		SCUBE3
TRNAQ-CUG	VPS36		WNT11
PUS10	PIGM		SNX33
ANKMY2	PDGFA		POLE
HERC4	EMC7		HAX1
NUB1	JCAD		SETD4
PANK4	RPL31		BCAT1
ZNRF3	NPHP4		ADAM19
BSDC1	CDKL5		NUBP2
PPFIA1	PUM3		CSPP1
LMOD3	PUS1		ZDHHC5
ROR1	BOD1L1		VLDLR
GID8	ZBTB20		PDLIM1
PDGFRB	AK4		AKAP1
IAH1	HADHB		PDIA6
AP4S1	TPGS2		PJVK
ST6GAL2	SMARCAD1		EIF3K
GLCE	DERA		MADD
RBM20	NUDCD3		FAM163A
ALG8	CASR		PSMD3
PLN	APIP		DBNDD1
RASSF5	ZNF821		PACSIN2
PDCD4	GATD1		SLC25A26
LSM3	MOV10L1		ATP5MF
FBXO3	NAA25		GIT1
CLDN11	TRAPPC11		RASGEF1B
ST8SIA3	NPLOC4		ATF2
ODR4	ABHD17B		CASS4
BAMBI	MTFR1L		TMEM82
ALPK1	BICRAL		CHST3
EMC2	HRH1		UNC79
DALRD3	TOPBP1		LIN7A
PIGF	PGBD5		SH3RF3
TECPR2	SLC31A2		PIPOX
MAP3K1	GRM2		FBXO47
CAPN9	CBLL1		OTUD7B
GMPS	MPG		WDR43
SERTM1	FZD4		RRAGC
PALB2	DZANK1		METTL21A
CFAP161	CCR7		SWI5
STARD3	FABP6		BCL11B
MTDH	CPQ		COL11A1
RALGAPA1	PHB		ABCB11
DNAJC3	ANKRD29		TACR2
PHOSPHO1	MFSD11		SMARCE1
SPHKAP	PHF24		SCEL
KLHL31	KIF20A		HNF4A
MSMO1	DEGS2		TIMM10
HYI	RETSAT		AK1
ANKRD6	NLE1		USP5
PLPBP	CCDC73		FBH1
IFIH1	TERF1		ZBTB18
PDE10A	NFYB		CEP70
MACC1	LMBR1L		PROSER1
NET1	FKBP14		RPL23A
PIAS1	PDE7A		RAB11FIP3
PPP1R42	TVP23A		ERMP1
MAP2K5	TAF12		BNIP2
RAE1	CISH		SIK2
CCNE1	ARHGAP21		UTP18
CAPN7	RPL24		PRCP
TBCK	FANCI		UBTD2
KCNQ2	BCL9		CCDC127
ACOT7	EIF2D		SECISBP2
MACO1	FBXL3		PMS2
ACKR4	ZCRB1		DUSP1
ACER1	BCLAF3		SELENOO
B3GALNT2	MYLIP		USP33
LRIT3	GEMIN6		HOXA3
C1QTNF7	SOD2		STK11IP
ZNF281	HEXB		PITX2
CREBL2	FBXL4		TNPO3
RBM17	NEURL1B		CTNNB1
NR5A2	GPR146		AVL9
ORC4	MCM6		GAB2
IFT46	PLAA		DHX33
TANC1	FEV		CDCA8
SHANK2	LAMTOR5		YTHDF3
HDAC11	PCYOX1		RRP9
MBTPS1	CGRRF1		BRF2
ETFDH	WDR12		RPN2
OCIAD1	RIPK2		DYNC1I1
HAUS1	MFSD1		PROX1
TMEM266	SLC6A20		NMT2
ACOT11	SMC5		LYRM1
ANGPTL1	FSIP1		TSPAN15
FAM206A	PIGV		ALKBH5
RBM18	PIK3R2		THNSL2
MYOZ1	MOS		CLRN3
EXOSC7	TADA1		ELOVL6
IGBP1	FBXO7		ARID4B
ITFG2	TRIP4		TMEM41A
PPEF2	WASF3		TMEM98
MTX2	CLUH		CREBRF
REV3L	NEDD4L		THUMPD1
DNAAF1	MRAP2		LZTS2
SLC35F5	RTF2		CTSO
TOB1	CLYBL		NPY
CA7	ATG101		GATAD2B
MAPRE2	POGLUT1		RNPC3
TRAPPC8	SSB		RGS9BP
E2F8	RIOK2		ATP6V0D1
RIOX1	ALDH8A1		CASC1
NUFIP2	PTPN11		EPHA4
POFUT1	TSTD3		PSME4
BICDL1	ITGB1BP1		WISP2
IL7R	HSPD1		PRIM1
LRP4	PPP1R13B		NKRF
SREBF2	CCAR1		GXYLT2
DDX31	NFYA		FEM1C
SLC25A36	PLRG1		SRP72
SURF2	TIRAP		C8B
ZFYVE21	PRDM6		MPP4
THEMIS	PREPL		ATG5
RHAG	CNR1		DAB1
DHX29	FHL1		TATDN1
OSTM1	DYNLT1		SHQ1
CISD1	DLX5		PTS
SMYD4	SF3B4		LHPP
NPY5R	PIBF1		FBXL7
ILDR1	NUDT21		STEAP3
MTIF3	HIF1AN		NRP2
ZDHHC12	FAF1		RBP4
TRAP1	COPS2		PRELID1
LRRCC1	MTF1		MRPL53
PREX2	REL		CIRBP
PHACTR2	VPS26B		NXPE3
ESF1	COPB1		TPP1
R3HDM1	TMEM201		FAM98A
FAM69A	POLK		RABGGTB
TRNAG-UCC	LHFPL2		JAM2
EIF4ENIF1	WDHD1		PICALM
RPF1	PARP16		PKNOX1
ATG4B	NDFIP1		CNKSR3
GPR155	GDA		SLC12A8
MTTP	SLC30A9		USP24
CDC40	RPUSD1		ERO1B
FBXO22	STXBP5		NEDD4
ENPP6	TMEM14A		PPM1A
NOV	FMR1		MTBP
NARS2	TOB2		VGLL3
ENOPH1	CDC37L1		CCBE1
PARS2	BOC		PPIL3
LRRC8D	USP37		ITGA4
NAE1	EMC8		LAMTOR3
GSKIP	TRNAN-GUU		PDCD6IP
IPP	MDH1B		FOXN4
FASTKD2	TRAPPC4		PFKFB2
TRAIP	CCDC78		LAP3
CARF	UBL3		GPR85
PGM3	SBSPON		ATP5PF
TMEM116	TLR3		NAT10
OPA1	UBAP2L		CDC123
KBTBD13	EVPL		MPHOSPH8
CEP162	ANKRD11		NUSAP1
DPCD	YIPF5		SELENOF
FAM172A	FNBP1L		CDHR2
DPH5	MLIP		AHDC1
TRNAR-UCG	TGFBR3		GPR143
TRNAV-AAC	RFC4		FGF7
MPPE1	CDCP1		UBE2H
SARDH	RBMX		TMEM35A
LAD1	KNL1		SASH3
ARFGEF3	FYTTD1		SASS6
PTPN21	ISPD		CHRAC1
DUSP10	FAM168A		ICE2
SLC3A1	TRNAL-CAG		GDF9
TRNAD-GUC	MAN1B1		GPATCH2L
ABTB1	MYO3A		ARHGEF26
GINS4	ZC3H3		CDC73
GTF2B	RPL9		SOST
PNISR	DCP1A		THOC5
ATP4B	SNAPC3		SHH
NAA30	MRPL35		CEP95
MED16	ADAT1		STX19
MYBPC1	CORO2B		LEMD3
RBBP5	FKBP6		SLC9A1
COMMD6	SLA		SS18L2
TRNAE-UUC	FIP1L1		DCUN1D3
[truncated: 1,591 more rows]

## Sheet: Biol. process analysis of LF
Analysis Type:	PANTHER Overrepresentation Test (Released 20190429)
Annotation Version and Release Date:	PANTHER version 14.1 Released 2019-03-12
Analyzed List:	Client Text Box Input (Homo sapiens)
Reference List:	Homo sapiens (all genes in database)
Test Type:	FISHER
Correction:	FDR
PANTHER GO-Slim Biological Process	Homo sapiens - REFLIST (20996)	Client Text Box Input (1568)	Client Text Box Input (expected)	Client Text Box Input (over/under)	Client Text Box Input (fold Enrichment)	Client Text Box Input (raw P-value)	Client Text Box Input (FDR)
sensory perception of chemical stimulus (GO:0007606)	224	0	16.73	-	< 0.01	1.84e-07	0.000331
immune response (GO:0006955)	350	4	26.14	-	0.15	4.14e-07	0.000372
organic substance metabolic process (GO:0071704)	3338	322	249.28	+	1.29	3.16e-06	0.00142
immune system process (GO:0002376)	620	18	46.3	-	0.39	5.57e-06	0.00167
detection of chemical stimulus involved in sensory perception (GO:0050907)	184	0	13.74	-	< 0.01	2.99e-06	0.00179
immune effector process (GO:0002252)	175	0	13.07	-	< 0.01	6.99e-06	0.00179
macromolecule metabolic process (GO:0043170)	2419	243	180.65	+	1.35	5.29e-06	0.0019
metabolic process (GO:0008152)	4072	378	304.1	+	1.24	1.01e-05	0.00227
system process (GO:0003008)	717	25	53.55	-	0.47	2.61e-05	0.00521
ribonucleoprotein complex biogenesis (GO:0022613)	138	27	10.31	+	2.62	3.36e-05	0.00603
nervous system process (GO:0050877)	609	20	45.48	-	0.44	4.52e-05	0.00676
defense response (GO:0006952)	246	3	18.37	-	0.16	4.24e-05	0.00692
sensory perception (GO:0007600)	335	7	25.02	-	0.28	6.05e-05	0.00836
humoral immune response (GO:0006959)	139	0	10.38	-	< 0.01	7.38e-05	0.00946
protein modification by small protein conjugation (GO:0032446)	217	35	16.21	+	2.16	8.58e-05	0.00963
protein modification by small protein conjugation or removal (GO:0070647)	217	35	16.21	+	2.16	8.58e-05	0.0103
innate immune response (GO:0045087)	173	1	12.92	-	0.08	0.000118	0.0125
multicellular organismal process (GO:0032501)	1375	66	102.69	-	0.64	0.000139	0.0139
response to biotic stimulus (GO:0009607)	127	0	9.48	-	< 0.01	0.000164	0.0155
protein ubiquitination (GO:0016567)	200	32	14.94	+	2.14	0.000213	0.0191
response to bacterium (GO:0009617)	126	0	9.41	-	< 0.01	0.000267	0.02
response to other organism (GO:0051707)	126	0	9.41	-	< 0.01	0.000267	0.0209
defense response to bacterium (GO:0042742)	124	0	9.26	-	< 0.01	0.000252	0.0216
response to external biotic stimulus (GO:0043207)	126	0	9.41	-	< 0.01	0.000267	0.0218
DNA biosynthetic process (GO:0071897)	64	15	4.78	+	3.14	0.000313	0.0225
ribosome biogenesis (GO:0042254)	119	22	8.89	+	2.48	0.000329	0.0227
leukocyte activation (GO:0045321)	153	1	11.43	-	0.09	0.000346	0.023
regulation of cell activation (GO:0050865)	118	0	8.81	-	< 0.01	0.000374	0.0232
regulation of leukocyte activation (GO:0002694)	116	0	8.66	-	< 0.01	0.000368	0.0236
proteolysis involved in cellular protein catabolic process (GO:0051603)	253	37	18.89	+	1.96	0.000404	0.0242
cellular protein catabolic process (GO:0044257)	255	37	19.04	+	1.94	0.000427	0.0247
lymphocyte activation (GO:0046649)	146	1	10.9	-	0.09	0.000499	0.0272
protein-containing complex subunit organization (GO:0043933)	227	34	16.95	+	2.01	0.000497	0.0279
regulation of lymphocyte activation (GO:0051249)	114	0	8.51	-	< 0.01	0.00058	0.0307
protein catabolic process (GO:0030163)	289	40	21.58	+	1.85	0.000614	0.0315
protein monoubiquitination (GO:0006513)	11	6	0.82	+	7.3	0.000708	0.0353
protein-containing complex assembly (GO:0065003)	185	28	13.82	+	2.03	0.00103	0.0499
macromolecule catabolic process (GO:0009057)	300	40	22.4	+	1.79	0.00113	0.0536

## Sheet: Biol. process analysis of R
Analysis Type:	PANTHER Overrepresentation Test (Released 20190429)
Annotation Version and Release Date:	PANTHER version 14.1 Released 2019-03-12
Analyzed List:	Client Text Box Input (Homo sapiens)
Reference List:	Homo sapiens (all genes in database)
Test Type:	FISHER
Correction:	FDR
PANTHER GO-Slim Biological Process	Homo sapiens - REFLIST (20996)	Client Text Box Input (2302)	Client Text Box Input (expected)	Client Text Box Input (over/under)	Client Text Box Input (fold Enrichment)	Client Text Box Input (raw P-value)	Client Text Box Input (FDR)
metabolic process (GO:0008152)	4072	613	446.45	+	1.37	1.64e-15	2.95e-12
organic substance metabolic process (GO:0071704)	3338	516	365.98	+	1.41	1.3e-14	7.81e-12
macromolecule metabolic process (GO:0043170)	2419	399	265.22	+	1.5	9.71e-15	8.72e-12
regulation of metabolic process (GO:0019222)	1347	242	147.68	+	1.64	3.29e-12	1.48e-09
immune response (GO:0006955)	350	4	38.37	-	0.1	1.65e-11	5.93e-09
Unclassified (UNCLASSIFIED)	10588	998	1160.87	-	0.86	1.19e-10	3.57e-08
cellular response to stress (GO:0033554)	336	85	36.84	+	2.31	1.59e-10	3.58e-08
gene expression (GO:0010467)	1842	300	201.96	+	1.49	1.49e-10	3.82e-08
sensory perception of chemical stimulus (GO:0007606)	224	1	24.56	-	0.04	3.07e-09	6.13e-07
detection of chemical stimulus involved in sensory perception (GO:0050907)	184	0	20.17	-	< 0.01	6.87e-09	1.23e-06
cellular response to DNA damage stimulus (GO:0006974)	221	58	24.23	+	2.39	4.38e-08	7.15e-06
transcription, DNA-templated (GO:0006351)	1251	205	137.16	+	1.49	1.29e-07	1.93e-05
immune system process (GO:0002376)	620	28	67.98	-	0.41	1.53e-07	2.11e-05
regulation of RNA biosynthetic process (GO:2001141)	740	133	81.13	+	1.64	4.19e-07	5.38e-05
DNA repair (GO:0006281)	177	47	19.41	+	2.42	6.97e-07	8.35e-05
regulation of biosynthetic process (GO:0009889)	753	133	82.56	+	1.61	9.3e-07	9.83e-05
regulation of cellular biosynthetic process (GO:0031326)	752	133	82.45	+	1.61	9.14e-07	0.000103
nervous system process (GO:0050877)	609	30	66.77	-	0.45	1.54e-06	0.000154
regulation of nucleic acid-templated transcription (GO:1903506)	687	121	75.32	+	1.61	3.4e-06	0.000305
cellular metabolic process (GO:0044237)	1744	259	191.21	+	1.35	3.68e-06	0.000315
regulation of transcription, DNA-templated (GO:0006355)	687	121	75.32	+	1.61	3.4e-06	0.000321
system process (GO:0003008)	717	40	78.61	-	0.51	4.16e-06	0.000339
sensory perception (GO:0007600)	335	12	36.73	-	0.33	7.37e-06	0.000576
cellular protein modification process (GO:0006464)	907	148	99.44	+	1.49	1.09e-05	0.000818
humoral immune response (GO:0006959)	139	1	15.24	-	0.07	1.24e-05	0.000889
cellular process (GO:0009987)	6070	766	665.51	+	1.15	1.57e-05	0.00109
immune response-regulating cell surface receptor signaling pathway (GO:0002768)	136	1	14.91	-	0.07	1.86e-05	0.00119
immune response-activating cell surface receptor signaling pathway (GO:0002429)	136	1	14.91	-	0.07	1.86e-05	0.00123
regulation of biological process (GO:0050789)	2673	367	293.07	+	1.25	2.22e-05	0.00133
immune effector process (GO:0002252)	175	3	19.19	-	0.16	2.22e-05	0.00137
response to biotic stimulus (GO:0009607)	127	1	13.92	-	0.07	4.01e-05	0.00232
cellular protein metabolic process (GO:0044267)	998	156	109.42	+	1.43	4.91e-05	0.00276
cellular macromolecule metabolic process (GO:0044260)	1001	156	109.75	+	1.42	5.1e-05	0.00278
response to bacterium (GO:0009617)	126	1	13.81	-	0.07	6.43e-05	0.00304
cellular protein catabolic process (GO:0044257)	255	53	27.96	+	1.9	6.72e-05	0.0031
response to other organism (GO:0051707)	126	1	13.81	-	0.07	6.43e-05	0.00312
antigen receptor-mediated signaling pathway (GO:0050851)	125	1	13.7	-	0.07	6.17e-05	0.00317
defense response to bacterium (GO:0042742)	124	1	13.6	-	0.07	6e-05	0.00317
response to external biotic stimulus (GO:0043207)	126	1	13.81	-	0.07	6.43e-05	0.00321
response to stimulus (GO:0050896)	1190	87	130.47	-	0.67	9.05e-05	0.00406
proteolysis involved in cellular protein catabolic process (GO:0051603)	253	52	27.74	+	1.87	9.52e-05	0.00417
adaptive immune response (GO:0002250)	137	2	15.02	-	0.13	0.000147	0.0063
transcription by RNA polymerase II (GO:0006366)	1011	154	110.85	+	1.39	0.000155	0.00646
macromolecule catabolic process (GO:0009057)	300	58	32.89	+	1.76	0.00016	0.00653
defense response (GO:0006952)	246	9	26.97	-	0.33	0.000192	0.00766
regulation of cellular metabolic process (GO:0031323)	473	82	51.86	+	1.58	0.000224	0.00875
protein catabolic process (GO:0030163)	289	56	31.69	+	1.77	0.000244	0.00933
organic acid catabolic process (GO:0016054)	94	25	10.31	+	2.43	0.000274	0.01
carboxylic acid catabolic process (GO:0046395)	94	25	10.31	+	2.43	0.000274	0.0102
regulation of transcription by RNA polymerase II (GO:0006357)	651	105	71.38	+	1.47	0.000316	0.0114
biological regulation (GO:0065007)	3089	404	338.68	+	1.19	0.000402	0.0141
innate immune response (GO:0045087)	173	5	18.97	-	0.26	0.00055	0.019
B cell receptor signaling pathway (GO:0050853)	100	1	10.96	-	0.09	0.000619	0.0199
regulation of cell activation (GO:0050865)	118	2	12.94	-	0.15	0.000618	0.0202
B cell activation (GO:0042113)	118	2	12.94	-	0.15	0.000618	0.0205
cellular response to stimulus (GO:0051716)	1977	269	216.76	+	1.24	0.000616	0.0209
leukocyte activation (GO:0045321)	153	4	16.77	-	0.24	0.000669	0.0211
proteasomal protein catabolic process (GO:0010498)	153	33	16.77	+	1.97	0.000797	0.0243
positive regulation of protein kinase activity (GO:0045860)	60	18	6.58	+	2.74	0.000784	0.0243
regulation of phosphorylation (GO:0042325)	219	43	24.01	+	1.79	0.000813	0.0243
regulation of lymphocyte activation (GO:0051249)	114	2	12.5	-	0.16	0.000891	0.0262
regulation of leukocyte activation (GO:0002694)	116	2	12.72	-	0.16	0.000915	0.0265
phospholipid biosynthetic process (GO:0008654)	15	8	1.64	+	4.86	0.00113	0.0322
activation of protein kinase activity (GO:0032147)	57	17	6.25	+	2.72	0.00118	0.0331
positive regulation of lymphocyte activation (GO:0051251)	92	1	10.09	-	0.1	0.00134	0.0365
lymphocyte activation (GO:0046649)	146	4	16.01	-	0.25	0.00134	0.0371
transmembrane transport (GO:0055085)	115	26	12.61	+	2.06	0.00163	0.0436
proteasome-mediated ubiquitin-dependent protein catabolic process (GO:0043161)	142	30	15.57	+	1.93	0.0019	0.0503

## Sheet: Biol. process comparison, LF-R
LF	FDR	Direction	R	FDR	Direction
sensory perception of chemical stimulus (GO:0007606)	0.000331	-	metabolic process (GO:0008152)	2.95e-12	+
immune response (GO:0006955)	0.000372	-	organic substance metabolic process (GO:0071704)	7.81e-12	+
organic substance metabolic process (GO:0071704)	0.00142	+	macromolecule metabolic process (GO:0043170)	8.72e-12	+
immune system process (GO:0002376)	0.00167	-	regulation of metabolic process (GO:0019222)	1.48e-09	+
detection of chemical stimulus involved in sensory perception (GO:0050907)	0.00179	-	immune response (GO:0006955)	5.93e-09	-
immune effector process (GO:0002252)	0.00179	-	Unclassified (UNCLASSIFIED)	3.57e-08	-
macromolecule metabolic process (GO:0043170)	0.0019	+	cellular response to stress (GO:0033554)	3.58e-08	+
metabolic process (GO:0008152)	0.00227	+	gene expression (GO:0010467)	3.82e-08	+
system process (GO:0003008)	0.00521	-	sensory perception of chemical stimulus (GO:0007606)	6.13e-07	-
ribonucleoprotein complex biogenesis (GO:0022613)	0.00603	+	detection of chemical stimulus involved in sensory perception (GO:0050907)	1.23e-06	-
nervous system process (GO:0050877)	0.00676	-	cellular response to DNA damage stimulus (GO:0006974)	7.15e-06	+
defense response (GO:0006952)	0.00692	-	transcription, DNA-templated (GO:0006351)	1.93e-05	+
sensory perception (GO:0007600)	0.00836	-	immune system process (GO:0002376)	2.11e-05	-
humoral immune response (GO:0006959)	0.00946	-	regulation of RNA biosynthetic process (GO:2001141) (same with GO:0031326)	5.38e-05	+
protein modification by small protein conjugation (GO:0032446)	0.00963	+	DNA repair (GO:0006281)	8.35e-05	+
protein modification by small protein conjugation or removal (GO:0070647)	0.0103	+	regulation of biosynthetic process (GO:0009889) (same with GO:0031326)	9.83e-05	+
innate immune response (GO:0045087)	0.0125	-	regulation of cellular biosynthetic process (GO:0031326)	0.000103	+
multicellular organismal process (GO:0032501)	0.0139	-	nervous system process (GO:0050877)	0.000154	-
response to biotic stimulus (GO:0009607)	0.0155	-	regulation of nucleic acid-templated transcription (GO:1903506)	0.000305	+
protein ubiquitination (GO:0016567)	0.0191	+	cellular metabolic process (GO:0044237)	0.000315	+
response to bacterium (GO:0009617)	0.02	-	regulation of transcription, DNA-templated (GO:0006355)	0.000321	+
response to other organism (GO:0051707)	0.0209	-	system process (GO:0003008)	0.000339	-
defense response to bacterium (GO:0042742)	0.0216	-	sensory perception (GO:0007600)	0.000576	-
response to external biotic stimulus (GO:0043207)	0.0218	-	cellular protein modification process (GO:0006464)	0.000818	+
DNA biosynthetic process (GO:0071897)	0.0225	+	humoral immune response (GO:0006959)	0.000889	-
ribosome biogenesis (GO:0042254)	0.0227	+	cellular process (GO:0009987)	0.00109	+
leukocyte activation (GO:0045321)	0.023	-	immune response-regulating cell surface receptor signaling pathway (GO:0002768)	0.00119	-
regulation of cell activation (GO:0050865)	0.0232	-	immune response-activating cell surface receptor signaling pathway (GO:0002429)	0.00123	-
regulation of leukocyte activation (GO:0002694)	0.0236	-	regulation of biological process (GO:0050789)	0.00133	+
proteolysis involved in cellular protein catabolic process (GO:0051603)	0.0242	+	immune effector process (GO:0002252)	0.00137	-
cellular protein catabolic process (GO:0044257)	0.0247	+	response to biotic stimulus (GO:0009607)	0.00232	-
lymphocyte activation (GO:0046649)	0.0272	-	cellular protein metabolic process (GO:0044267)	0.00276	+
protein-containing complex subunit organization (GO:0043933)	0.0279	+	cellular macromolecule metabolic process (GO:0044260)	0.00278	+
regulation of lymphocyte activation (GO:0051249)	0.0307	-	response to bacterium (GO:0009617)	0.00304	-
protein catabolic process (GO:0030163)	0.0315	+	cellular protein catabolic process (GO:0044257)	0.0031	+
protein monoubiquitination (GO:0006513)	0.0353	+	response to other organism (GO:0051707)	0.00312	-
protein-containing complex assembly (GO:0065003)	0.0499	+	antigen receptor-mediated signaling pathway (GO:0050851)	0.00317	-
macromolecule catabolic process (GO:0009057)	0.0536	+	defense response to bacterium (GO:0042742)	0.00317	-
			response to external biotic stimulus (GO:0043207)	0.00321	-
			response to stimulus (GO:0050896)	0.00406	-
			proteolysis involved in cellular protein catabolic process (GO:0051603)	0.00417	+
			adaptive immune response (GO:0002250)	0.0063	-
			transcription by RNA polymerase II (GO:0006366)	0.00646	+
			macromolecule catabolic process (GO:0009057)	0.00653	+
			defense response (GO:0006952)	0.00766	-
			regulation of cellular metabolic process (GO:0031323)	0.00875	+
			protein catabolic process (GO:0030163)	0.00933	+
			organic acid catabolic process (GO:0016054)	0.01	+
			carboxylic acid catabolic process (GO:0046395)	0.0102	+
			regulation of transcription by RNA polymerase II (GO:0006357)	0.0114	+
			biological regulation (GO:0065007)	0.0141	+
			innate immune response (GO:0045087)	0.019	-
			B cell receptor signaling pathway (GO:0050853)	0.0199	-
			regulation of cell activation (GO:0050865)	0.0202	-
			B cell activation (GO:0042113)	0.0205	-
			cellular response to stimulus (GO:0051716)	0.0209	+
			leukocyte activation (GO:0045321)	0.0211	-
			proteasomal protein catabolic process (GO:0010498)	0.0243	+
			positive regulation of protein kinase activity (GO:0045860)	0.0243	+
			regulation of phosphorylation (GO:0042325)	0.0243	+
			regulation of lymphocyte activation (GO:0051249)	0.0262	-
			regulation of leukocyte activation (GO:0002694)	0.0265	-
			phospholipid biosynthetic process (GO:0008654)	0.0322	+
			activation of protein kinase activity (GO:0032147)	0.0331	+
			positive regulation of lymphocyte activation (GO:0051251)	0.0365	-
			lymphocyte activation (GO:0046649)	0.0371	-
			transmembrane transport (GO:0055085)	0.0436	+
			proteasome-mediated ubiquitin-dependent protein catabolic process (GO:0043161)	0.0503	+
FDR: False Discovery Rate (adjusted p-values), ≤ 0.05
Yellow highlight represents over-represented pathways unique in LF or R genes
Blue highlight represents over-represented pathways unique in LF or R genes, with signifficance FDR ≤ 0.0001

## Sheet: Reactome pathways LF
Analysis Type:	PANTHER Overrepresentation Test (Released 20190429)
Annotation Version and Release Date:	Reactome version 65 Released 2019-03-12
Analyzed List:	Client Text Box Input (Homo sapiens)
Reference List:	Homo sapiens (all genes in database)
Test Type:	FISHER
Correction:	FDR
Reactome pathways	Homo sapiens - REFLIST (20996)	Client Text Box Input (1568)	Client Text Box Input (expected)	Client Text Box Input (over/under)	Client Text Box Input (fold Enrichment)	Client Text Box Input (raw P-value)	Client Text Box Input (FDR)
Olfactory Signaling Pathway (R-HSA-381753)	432	3	32.26	-	0.09	2.14e-10	4.68e-07
Unclassified (UNCLASSIFIED)	10452	665	780.56	-	0.85	1.74e-08	9.53e-06
Cell Cycle, Mitotic (R-HSA-69278)	495	78	36.97	+	2.11	1.44e-08	1.05e-05
Cell Cycle (R-HSA-1640170)	600	89	44.81	+	1.99	1.23e-08	1.35e-05
G alpha (s) signalling events (R-HSA-418555)	575	12	42.94	-	0.28	9.41e-08	4.12e-05
Signaling by GPCR (R-HSA-372790)	1198	44	89.47	-	0.49	2.01e-07	6.29e-05
GPCR downstream signalling (R-HSA-388396)	1138	41	84.99	-	0.48	1.95e-07	7.12e-05
Metabolism of RNA (R-HSA-8953854)	660	90	49.29	+	1.83	3.63e-07	9.95e-05
M Phase (R-HSA-68886)	353	57	26.36	+	2.16	5.97e-07	0.000145
Cell Cycle Checkpoints (R-HSA-69620)	271	47	20.24	+	2.32	1.01e-06	0.000221
Metabolism of proteins (R-HSA-392499)	2078	218	155.19	+	1.4	1.17e-06	0.000232
tRNA processing (R-HSA-72306)	102	25	7.62	+	3.28	1.87e-06	0.000342
Keratinization (R-HSA-6805567)	217	1	16.21	-	0.06	5.37e-06	0.000905
Metabolism (R-HSA-1430728)	2061	207	153.92	+	1.34	3.41e-05	0.00533
tRNA processing in the nucleus (R-HSA-6784531)	53	15	3.96	+	3.79	5.29e-05	0.00773
S Phase (R-HSA-69242)	161	29	12.02	+	2.41	6.87e-05	0.00941
Antigen processing: Ubiquitination & Proteasome degradation (R-HSA-983168)	309	45	23.08	+	1.95	8.18e-05	0.0105
trans-Golgi Network Vesicle Budding (R-HSA-199992)	72	17	5.38	+	3.16	0.000118	0.0136
Nuclear Pore Complex (NPC) Disassembly (R-HSA-3301854)	32	11	2.39	+	4.6	0.000127	0.014
DNA Replication (R-HSA-69306)	127	24	9.48	+	2.53	0.000136	0.0142
Clathrin derived vesicle budding (R-HSA-421837)	72	17	5.38	+	3.16	0.000118	0.0144
Synthesis of DNA (R-HSA-69239)	119	23	8.89	+	2.59	0.000156	0.0156
Immunoregulatory interactions between a Lymphoid and a non-Lymphoid cell (R-HSA-198933)	194	2	14.49	-	0.14	0.000179	0.0157
Switching of origins to a post-replicative state (R-HSA-69052)	90	19	6.72	+	2.83	0.000173	0.0158
Nuclear Envelope Breakdown (R-HSA-2980766)	46	13	3.44	+	3.78	0.000166	0.0158
Cilium Assembly (R-HSA-5617833)	200	32	14.94	+	2.14	0.000213	0.0179
Regulation of TP53 Activity (R-HSA-5633007)	159	27	11.87	+	2.27	0.00024	0.0195
Mitotic Prometaphase (R-HSA-68877)	194	31	14.49	+	2.14	0.000286	0.0209
Mitotic Metaphase and Anaphase (R-HSA-2555396)	195	31	14.56	+	2.13	0.000298	0.0211
Deadenylation-dependent mRNA decay (R-HSA-429914)	56	14	4.18	+	3.35	0.00028	0.0212
G2/M Checkpoints (R-HSA-69481)	151	26	11.28	+	2.31	0.000273	0.0214
Organelle biogenesis and maintenance (R-HSA-1852241)	292	41	21.81	+	1.88	0.000436	0.0299
Regulation of HSF1-mediated heat shock response (R-HSA-3371453)	67	15	5	+	3	0.000475	0.0315
Mitotic Anaphase (R-HSA-68882)	194	30	14.49	+	2.07	0.000506	0.0326
Post-translational protein modification (R-HSA-597592)	1390	140	103.81	+	1.35	0.000699	0.0438
NEP/NS2 Interacts with the Cellular Export Machinery (R-HSA-168333)	28	9	2.09	+	4.3	0.000775	0.0472
Cellular response to heat stress (R-HSA-3371556)	87	17	6.5	+	2.62	0.000799	0.0473
Major pathway of rRNA processing in the nucleolus and cytosol (R-HSA-6791226)	181	28	13.52	+	2.07	0.000849	0.049
Regulation of APC/C activators between G1/S and early anaphase (R-HSA-176408)	80	16	5.97	+	2.68	0.000907	0.0497
Cdc20:Phospho-APC/C mediated degradation of Cyclin A (R-HSA-174184)	72	15	5.38	+	2.79	0.000905	0.0509
Export of Viral Ribonucleoproteins from Nucleus (R-HSA-168274)	29	9	2.17	+	4.16	0.000954	0.051
APC:Cdc20 mediated degradation of cell cycle proteins prior to satisfation of the cell cycle checkpoint (R-HSA-179419)	73	15	5.45	+	2.75	0.00102	0.0533
Nuclear import of Rev protein (R-HSA-180746)	30	9	2.24	+	4.02	0.00116	0.0543
Disease (R-HSA-1643685)	1023	107	76.4	+	1.4	0.00115	0.0548
Class I MHC mediated antigen processing & presentation (R-HSA-983169)	372	47	27.78	+	1.69	0.00126	0.0551
Anchoring of the basal body to the plasma membrane (R-HSA-5620912)	96	18	7.17	+	2.51	0.00113	0.0551
Activation of ATR in response to replication stress (R-HSA-176187)	37	10	2.76	+	3.62	0.00123	0.0551
Separation of Sister Chromatids (R-HSA-2467813)	186	28	13.89	+	2.02	0.00108	0.0552
G1/S Transition (R-HSA-69206)	131	22	9.78	+	2.25	0.00111	0.0553
APC/C:Cdc20 mediated degradation of mitotic proteins (R-HSA-176409)	75	15	5.6	+	2.68	0.0013	0.0557
Mitotic Spindle Checkpoint (R-HSA-69618)	108	19	8.07	+	2.36	0.00133	0.0562
Mitotic G1-G1/S phases (R-HSA-453279)	148	24	11.05	+	2.17	0.00123	0.0563
Activation of APC/C and APC/C:Cdc20 mediated degradation of mitotic proteins (R-HSA-176814)	76	15	5.68	+	2.64	0.00145	0.0579
Rev-mediated nuclear export of HIV RNA (R-HSA-165054)	31	9	2.32	+	3.89	0.00141	0.0583
Late Phase of HIV Life Cycle (R-HSA-162599)	135	22	10.08	+	2.18	0.00144	0.0584

## Sheet: Reactome pathways R
Analysis Type:	PANTHER Overrepresentation Test (Released 20190429)
Annotation Version and Release Date:	Reactome version 65 Released 2019-03-12
Analyzed List:	Client Text Box Input (Homo sapiens)
Reference List:	Homo sapiens (all genes in database)
Test Type:	FISHER
Correction:	FDR
Reactome pathways	Homo sapiens - REFLIST (20996)	Client Text Box Input (2302)	Client Text Box Input (expected)	Client Text Box Input (over/under)	Client Text Box Input (fold Enrichment)	Client Text Box Input (raw P-value)	Client Text Box Input (FDR)
Olfactory Signaling Pathway (R-HSA-381753)	432	1	47.36	-	0.02	1.4e-18	3.07e-15
Unclassified (UNCLASSIFIED)	10452	931	1145.96	-	0.81	1.64e-17	1.8e-14
G alpha (s) signalling events (R-HSA-418555)	575	11	63.04	-	0.17	6.5e-15	4.74e-12
Metabolism of proteins (R-HSA-392499)	2078	342	227.83	+	1.5	1.84e-12	1.01e-09
Metabolism of RNA (R-HSA-8953854)	660	137	72.36	+	1.89	9.73e-11	4.26e-08
Disease (R-HSA-1643685)	1023	176	112.16	+	1.57	6.93e-08	2.53e-05
Translation (R-HSA-72766)	293	69	32.12	+	2.15	1e-07	3.14e-05
Keratinization (R-HSA-6805567)	217	3	23.79	-	0.13	5.68e-07	0.000155
Immunoregulatory interactions between a Lymphoid and a non-Lymphoid cell (R-HSA-198933)	194	2	21.27	-	0.09	7.55e-07	0.000165
DNA Repair (R-HSA-73894)	293	66	32.12	+	2.05	6.82e-07	0.000166
Post-translational protein modification (R-HSA-597592)	1390	216	152.4	+	1.42	1.78e-06	0.000355
Infectious disease (R-HSA-5663205)	370	75	40.57	+	1.85	4e-06	0.00073
Metabolism (R-HSA-1430728)	2061	297	225.97	+	1.31	6.18e-06	0.00104
rRNA processing in the nucleus and cytosol (R-HSA-8868773)	191	45	20.94	+	2.15	1.48e-05	0.00203
GPCR downstream signalling (R-HSA-388396)	1138	78	124.77	-	0.63	1.34e-05	0.00209
Neddylation (R-HSA-8951664)	234	52	25.66	+	2.03	1.44e-05	0.0021
rRNA processing (R-HSA-72312)	201	46	22.04	+	2.09	2.31e-05	0.00298
Signaling by GPCR (R-HSA-372790)	1198	86	131.35	-	0.65	4.2e-05	0.00484
Signaling by ROBO receptors (R-HSA-376176)	216	48	23.68	+	2.03	4.06e-05	0.00494
Diseases of signal transduction (R-HSA-5663202)	360	68	39.47	+	1.72	7.95e-05	0.00871
Metabolism of amino acids and derivatives (R-HSA-71291)	365	69	40.02	+	1.72	8.55e-05	0.00892
Major pathway of rRNA processing in the nucleolus and cytosol (R-HSA-6791226)	181	41	19.84	+	2.07	9.47e-05	0.00943
HIV Infection (R-HSA-162906)	228	48	25	+	1.92	9.95e-05	0.00948
Transcription-Coupled Nucleotide Excision Repair (TC-NER) (R-HSA-6781827)	78	23	8.55	+	2.69	0.000134	0.0123
S Phase (R-HSA-69242)	161	37	17.65	+	2.1	0.000163	0.0143
Dual incision in TC-NER (R-HSA-6782135)	65	20	7.13	+	2.81	0.000185	0.0156
rRNA modification in the nucleus and cytosol (R-HSA-6790901)	60	19	6.58	+	2.89	0.000195	0.0159
DNA Replication (R-HSA-69306)	127	31	13.92	+	2.23	0.000226	0.0177
Dual Incision in GG-NER (R-HSA-5696400)	41	15	4.5	+	3.34	0.000257	0.0182
Signaling by Hedgehog (R-HSA-5358351)	148	34	16.23	+	2.1	0.000251	0.0183
Nucleotide Excision Repair (R-HSA-5696398)	110	28	12.06	+	2.32	0.000248	0.0187
Mitochondrial translation initiation (R-HSA-5368286)	88	24	9.65	+	2.49	0.000322	0.0207
Mitochondrial translation termination (R-HSA-5419276)	88	24	9.65	+	2.49	0.000322	0.0214
Mitochondrial translation elongation (R-HSA-5389840)	88	24	9.65	+	2.49	0.000322	0.022
Axon guidance (R-HSA-422475)	550	91	60.3	+	1.51	0.000456	0.0278
Global Genome Nucleotide Excision Repair (GG-NER) (R-HSA-5696399)	84	23	9.21	+	2.5	0.00045	0.0282
Gene expression (Transcription) (R-HSA-74160)	1351	193	148.12	+	1.3	0.000565	0.0317
Mitochondrial translation (R-HSA-5368287)	94	24	10.31	+	2.33	0.000537	0.0318
Gap-filling DNA repair synthesis and ligation in TC-NER (R-HSA-6782210)	64	19	7.02	+	2.71	0.00056	0.0323
Synthesis of DNA (R-HSA-69239)	119	28	13.05	+	2.15	0.000702	0.0375
Scavenging of heme from plasma (R-HSA-2168880)	74	0	8.11	-	< 0.01	0.000693	0.038
Mismatch repair (MMR) directed by MSH2:MSH6 (MutSalpha) (R-HSA-5358565)	14	8	1.53	+	5.21	0.000805	0.042
Processing of Capped Intron-Containing Pre-mRNA (R-HSA-72203)	237	46	25.98	+	1.77	0.000843	0.0429
Mitotic G1-G1/S phases (R-HSA-453279)	148	32	16.23	+	1.97	0.000982	0.0478
Signaling by Receptor Tyrosine Kinases (R-HSA-9006934)	440	74	48.24	+	1.53	0.000962	0.0479
G1/S Transition (R-HSA-69206)	131	29	14.36	+	2.02	0.00123	0.052
Biological oxidations (R-HSA-211859)	220	9	24.12	-	0.37	0.00114	0.0522
Mismatch Repair (R-HSA-5358508)	15	8	1.64	+	4.86	0.00113	0.0526
Asparagine N-linked glycosylation (R-HSA-446203)	304	55	33.33	+	1.65	0.00123	0.053
Formation of the cornified envelope (R-HSA-6809371)	129	3	14.14	-	0.21	0.00112	0.0536
Cap-dependent Translation Initiation (R-HSA-72737)	119	27	13.05	+	2.07	0.00123	0.054
Eukaryotic Translation Initiation (R-HSA-72613)	119	27	13.05	+	2.07	0.00123	0.0551
GTP hydrolysis and joining of the 60S ribosomal subunit (R-HSA-72706)	112	26	12.28	+	2.12	0.00135	0.0557
HDR through Homologous Recombination (HRR) (R-HSA-5685942)	66	18	7.24	+	2.49	0.00139	0.0565
CD22 mediated BCR regulation (R-HSA-5690714)	67	0	7.35	-	< 0.01	0.00159	0.0591
Reelin signalling pathway (R-HSA-8866376)	5	5	0.55	+	9.12	0.00154	0.0593
Metabolism of carbohydrates (R-HSA-71387)	266	49	29.16	+	1.68	0.00157	0.0594
Cell Cycle (R-HSA-1640170)	600	94	65.78	+	1.43	0.00153	0.0598

## Sheet: Reactome comparison, LF-R
LF	FDR	Direction	R	FDR	Direction
Olfactory Signaling Pathway (R-HSA-381753)	4.68e-07	-	Olfactory Signaling Pathway (R-HSA-381753)	-	3.07e-15
Unclassified (UNCLASSIFIED)	9.53e-06	-	Unclassified (UNCLASSIFIED)	-	1.8e-14
Cell Cycle, Mitotic (R-HSA-69278)	1.05e-05	+	G alpha (s) signalling events (R-HSA-418555)	-	4.74e-12
Cell Cycle (R-HSA-1640170)	1.35e-05	+	Metabolism of proteins (R-HSA-392499)	+	1.01e-09
G alpha (s) signalling events (R-HSA-418555)	4.12e-05	-	Metabolism of RNA (R-HSA-8953854)	+	4.26e-08
Signaling by GPCR (R-HSA-372790)	6.29e-05	-	Disease (R-HSA-1643685)	+	2.53e-05
GPCR downstream signalling (R-HSA-388396)	7.12e-05	-	Translation (R-HSA-72766)	+	3.14e-05
Metabolism of RNA (R-HSA-8953854)	9.95e-05	+	Keratinization (R-HSA-6805567)	-	0.000155
M Phase (R-HSA-68886)	0.000145	+	Immunoregulatory interactions between a Lymphoid and a non-Lymphoid cell (R-HSA-198933)	-	0.000165
Cell Cycle Checkpoints (R-HSA-69620)	0.000221	+	DNA Repair (R-HSA-73894)	+	0.000166
Metabolism of proteins (R-HSA-392499)	0.000232	+	Post-translational protein modification (R-HSA-597592)	+	0.000355
tRNA processing (R-HSA-72306)	0.000342	+	Infectious disease (R-HSA-5663205)	+	0.00073
Keratinization (R-HSA-6805567)	0.000905	-	Metabolism (R-HSA-1430728)	+	0.00104
Metabolism (R-HSA-1430728)	0.00533	+	rRNA processing in the nucleus and cytosol (R-HSA-8868773)	+	0.00203
tRNA processing in the nucleus (R-HSA-6784531)	0.00773	+	GPCR downstream signalling (R-HSA-388396)	-	0.00209
S Phase (R-HSA-69242)	0.00941	+	Neddylation (R-HSA-8951664)	+	0.0021
Antigen processing: Ubiquitination & Proteasome degradation (R-HSA-983168)	0.0105	+	rRNA processing (R-HSA-72312)	+	0.00298
trans-Golgi Network Vesicle Budding (R-HSA-199992)	0.0136	+	Signaling by GPCR (R-HSA-372790)	-	0.00484
Nuclear Pore Complex (NPC) Disassembly (R-HSA-3301854)	0.014	+	Signaling by ROBO receptors (R-HSA-376176)	+	0.00494
DNA Replication (R-HSA-69306)	0.0142	+	Diseases of signal transduction (R-HSA-5663202)	+	0.00871
Clathrin derived vesicle budding (R-HSA-421837)	0.0144	+	Metabolism of amino acids and derivatives (R-HSA-71291)	+	0.00892
Synthesis of DNA (R-HSA-69239)	0.0156	+	Major pathway of rRNA processing in the nucleolus and cytosol (R-HSA-6791226)	+	0.00943
Immunoregulatory interactions between a Lymphoid and a non-Lymphoid cell (R-HSA-198933)	0.0157	-	HIV Infection (R-HSA-162906)	+	0.00948
Switching of origins to a post-replicative state (R-HSA-69052)	0.0158	+	Transcription-Coupled Nucleotide Excision Repair (TC-NER) (R-HSA-6781827)	+	0.0123
Nuclear Envelope Breakdown (R-HSA-2980766)	0.0158	+	S Phase (R-HSA-69242)	+	0.0143
Cilium Assembly (R-HSA-5617833)	0.0179	+	Dual incision in TC-NER (R-HSA-6782135)	+	0.0156
Regulation of TP53 Activity (R-HSA-5633007)	0.0195	+	rRNA modification in the nucleus and cytosol (R-HSA-6790901)	+	0.0159
Mitotic Prometaphase (R-HSA-68877)	0.0209	+	DNA Replication (R-HSA-69306)	+	0.0177
Mitotic Metaphase and Anaphase (R-HSA-2555396)	0.0211	+	Dual Incision in GG-NER (R-HSA-5696400)	+	0.0182
Deadenylation-dependent mRNA decay (R-HSA-429914)	0.0212	+	Signaling by Hedgehog (R-HSA-5358351)	+	0.0183
G2/M Checkpoints (R-HSA-69481)	0.0214	+	Nucleotide Excision Repair (R-HSA-5696398)	+	0.0187
Organelle biogenesis and maintenance (R-HSA-1852241)	0.0299	+	Mitochondrial translation initiation (R-HSA-5368286)	+	0.0207
Regulation of HSF1-mediated heat shock response (R-HSA-3371453)	0.0315	+	Mitochondrial translation termination (R-HSA-5419276)	+	0.0214
Mitotic Anaphase (R-HSA-68882)	0.0326	+	Mitochondrial translation elongation (R-HSA-5389840)	+	0.022
Post-translational protein modification (R-HSA-597592)	0.0438	+	Axon guidance (R-HSA-422475)	+	0.0278
NEP/NS2 Interacts with the Cellular Export Machinery (R-HSA-168333)	0.0472	+	Global Genome Nucleotide Excision Repair (GG-NER) (R-HSA-5696399)	+	0.0282
Cellular response to heat stress (R-HSA-3371556)	0.0473	+	Gene expression (Transcription) (R-HSA-74160)	+	0.0317
Major pathway of rRNA processing in the nucleolus and cytosol (R-HSA-6791226)	0.049	+	Mitochondrial translation (R-HSA-5368287)	+	0.0318
Regulation of APC/C activators between G1/S and early anaphase (R-HSA-176408)	0.0497	+	Gap-filling DNA repair synthesis and ligation in TC-NER (R-HSA-6782210)	+	0.0323
Cdc20:Phospho-APC/C mediated degradation of Cyclin A (R-HSA-174184)	0.0509	+	Synthesis of DNA (R-HSA-69239)	+	0.0375
Export of Viral Ribonucleoproteins from Nucleus (R-HSA-168274)	0.051	+	Scavenging of heme from plasma (R-HSA-2168880)	-	0.038
APC:Cdc20 mediated degradation of cell cycle proteins prior to satisfation of the cell cycle checkpoint (R-HSA-179419)	0.0533	+	Mismatch repair (MMR) directed by MSH2:MSH6 (MutSalpha) (R-HSA-5358565)	+	0.042
Nuclear import of Rev protein (R-HSA-180746)	0.0543	+	Processing of Capped Intron-Containing Pre-mRNA (R-HSA-72203)	+	0.0429
Disease (R-HSA-1643685)	0.0548	+	Mitotic G1-G1/S phases (R-HSA-453279)	+	0.0478
Class I MHC mediated antigen processing & presentation (R-HSA-983169)	0.0551	+	Signaling by Receptor Tyrosine Kinases (R-HSA-9006934)	+	0.0479
Anchoring of the basal body to the plasma membrane (R-HSA-5620912)	0.0551	+	G1/S Transition (R-HSA-69206)	+	0.052
Activation of ATR in response to replication stress (R-HSA-176187)	0.0551	+	Biological oxidations (R-HSA-211859)	-	0.0522
Separation of Sister Chromatids (R-HSA-2467813)	0.0552	+	Mismatch Repair (R-HSA-5358508)	+	0.0526
G1/S Transition (R-HSA-69206)	0.0553	+	Asparagine N-linked glycosylation (R-HSA-446203)	+	0.053
APC/C:Cdc20 mediated degradation of mitotic proteins (R-HSA-176409)	0.0557	+	Formation of the cornified envelope (R-HSA-6809371)	-	0.0536
Mitotic Spindle Checkpoint (R-HSA-69618)	0.0562	+	Cap-dependent Translation Initiation (R-HSA-72737)	+	0.054
Mitotic G1-G1/S phases (R-HSA-453279)	0.0563	+	Eukaryotic Translation Initiation (R-HSA-72613)	+	0.0551
Activation of APC/C and APC/C:Cdc20 mediated degradation of mitotic proteins (R-HSA-176814)	0.0579	+	GTP hydrolysis and joining of the 60S ribosomal subunit (R-HSA-72706)	+	0.0557
Rev-mediated nuclear export of HIV RNA (R-HSA-165054)	0.0583	+	HDR through Homologous Recombination (HRR) (R-HSA-5685942)	+	0.0565
Late Phase of HIV Life Cycle (R-HSA-162599)	0.0584	+	CD22 mediated BCR regulation (R-HSA-5690714)	-	0.0591
			Reelin signalling pathway (R-HSA-8866376)	+	0.0593
			Metabolism of carbohydrates (R-HSA-71387)	+	0.0594
			Cell Cycle (R-HSA-1640170)	+	0.0598
FDR: False Discovery Rate (adjusted p-values), ≤ 0.05
Yellow highlight represents over-represented pathways unique in LF or R genes
Blue highlight represents over-represented pathways unique in LF or R genes, with signifficance FDR ≤ 0.0001

## Sheet: BIOL. PROCESS-REACTOME COMBINED
	Living fossil species (LF)	Radiated species (R)
	Biological process	Biological process
		regulation of metabolic process (GO:0019222)
		cellular response to stress (GO:0033554)
		gene expression (GO:0010467)
		cellular response to DNA damage stimulus (GO:0006974)
		transcription, DNA-templated (GO:0006351)
		DNA repair (GO:0006281)
		regulation of cellular biosynthetic process (GO:0031326)
	Reactome pathways	Reactome pathways
	Cell Cycle, Mitotic (R-HSA-69278)	Translation (R-HSA-72766)
	M Phase (R-HSA-68886)	DNA Repair (R-HSA-73894)
