# Supplementary material for: Evidence that DNA repair genes, a family of tumor suppressor genes, are associated with evolution rate and size of genomes
Source: Hum Genomics. 2019 Jun 7;13:26. doi: 10.1186/s40246-019-0210-x (PMC6555970; doi:10.1186/s40246-019-0210-x)
Supplement: Supplementary file 2 — Table S2. DNA repair gene analysis (XLSX 95 kb) [file 40246_2019_210_MOESM2_ESM.xlsx]

## Sheet: DRG LF mammals
Pathway	Gene		Orycteropus afer	Ornithorhynchus anatinus	Monodelphis domestica	Elephantulus edwardii	Ailuropoda melanoleuca	Phascolarctos cinereus	Carlito syrichta	Mean
Base Excision Repair (BER)	APEX1		1	1	1	1	1	1	1
Base Excision Repair (BER)	APEX2		1	1	1	1	1	1	1
Base Excision Repair (BER)	LIG3		1	1	1	1	1	1	1
Base Excision Repair (BER)	MBD4		1	1	1	1	1	1	1
Base Excision Repair (BER)	MPG		1	1	1	0	1	1	1
Base Excision Repair (BER)	MUTYH		1	1	1	1	1	1	1
Base Excision Repair (BER)	NEIL1		1	1	1	1	1	1	1
Base Excision Repair (BER)	NEIL2		1	1	1	1	1	1	1
Base Excision Repair (BER)	NEIL3		1	1	1	1	1	1	1
Base Excision Repair (BER)	NTHL1		1	1	1	1	1	1	1
Base Excision Repair (BER)	OGG1		1	1	1	1	1	1	1
Base Excision Repair (BER)	PARG		1	1	1	1	1	1	1
Base Excision Repair (BER)	PARP1		1	1	1	1	1	1	1
Base Excision Repair (BER)	PARP2		1	1	1	1	1	1	1
Base Excision Repair (BER)	PARP3		1	1	1	1	1	1	1
Base Excision Repair (BER)	PNKP		1	1	1	1	1	1	1
Base Excision Repair (BER)	SMUG1		1	1	1	1	1	1	0
Base Excision Repair (BER)	TDG		1	1	1	1	1	1	1
Base Excision Repair (BER)	UNG		1	1	1	1	1	1	1
Base Excision Repair (BER)	XRCC1		1	0	1	1	1	1	1
			20	19	20	19	20	20	19	19.5714
Conserved DNA damage response	ATR		1	1	1	1	1	1	1
Conserved DNA damage response	ATRIP		1	1	1	1	1	1	1
Conserved DNA damage response	CHEK1		1	1	1	1	1	1	1
Conserved DNA damage response	CHEK2		1	1	1	1	1	1	1
Conserved DNA damage response	HUS1		1	1	1	1	1	1	1
Conserved DNA damage response	RAD1		1	1	1	1	1	1	1
Conserved DNA damage response	RAD17		1	1	1	1	1	1	1
Conserved DNA damage response	RAD9A		1	1	1	1	1	1	1
Conserved DNA damage response	RRM1		1	1	1	1	1	1	1
Conserved DNA damage response	RRM2		1	1	1	1	1	1	1
Conserved DNA damage response	RRM2B		1	1	1	1	1	1	1
Conserved DNA damage response	TP53		1	1	1	1	1	1	1
Conserved DNA damage response	MDC1		1	1	1	1	1	1	1
Conserved DNA damage response	TOPBP1		1	1	1	1	1	1	1
Conserved DNA damage response	CLK2		1	0	1	1	1	1	1
Conserved DNA damage response	PER1		1	1	1	1	1	1	1
Conserved DNA damage response	TP53BP1		1	0	1	1	1	1	1
Conserved DNA damage response	RIF1		1	1	1	1	1	1	1
			18	16	18	18	18	18	18	17.7143
Direct Reversal of Damage	ALKBH3		1	1	1	1	1	1	1
Direct Reversal of Damage	ALKBH2		1	1	1	1	1	1	1
Direct Reversal of Damage	MGMT		1	1	1	1	1	1	1
			3	3	3	3	3	3	3	3
DNA polymerases	MAD2L2		1	1	1	1	1	1	1
DNA polymerases	PCNA		1	1	1	1	1	1	1
DNA polymerases	POLA1		1	0	1	1	1	1	1
DNA polymerases	POLB		1	1	1	1	1	1	1
DNA polymerases	POLD1		1	1	0	1	1	1	1
DNA polymerases	POLE		1	1	1	1	1	1	1
DNA polymerases	POLG		1	0	1	1	1	1	1
DNA polymerases	POLH		1	1	1	1	1	1	1
DNA polymerases	POLI		1	1	1	1	1	1	1
DNA polymerases	POLK		1	1	1	1	1	1	1
DNA polymerases	POLL		1	1	1	1	1	1	1
DNA polymerases	POLM		1	1	1	1	1	1	1
DNA polymerases	POLN		1	1	1	1	1	1	1
DNA polymerases	POLQ		1	1	1	1	1	1	1
DNA polymerases	REV1		1	1	1	1	1	1	1
DNA polymerases	REV3L		1	1	1	1	1	1	1
			16	14	15	16	16	16	16	15.5714
Editing and processing nucleases	EXO1		1	1	1	1	1	1	1
Editing and processing nucleases	FEN1		1	1	1	1	1	1	1
Editing and processing nucleases	ENDOV		1	0	1	1	1	1	1
Editing and processing nucleases	SPO11		1	1	1	1	1	1	1
Editing and processing nucleases	TREX1		1	1	1	1	1	1	1
Editing and processing nucleases	TREX2		1	1	1	1	1	1	1
Editing and processing nucleases	FAN1		1	1	1	1	1	1	1
Editing and processing nucleases	APTX		1	0	1	1	1	1	1
			8	6	8	8	8	8	8	7.71429
Fanconi anemia	FANCA		1	1	1	1	1	1	1
Fanconi anemia	FANCE		1	1	1	1	1	1	1
Fanconi anemia	FANCB		1	1	1	1	1	1	1
Fanconi anemia	FANCC		1	1	1	1	1	1	1
Fanconi anemia	FANCD2		1	0	1	1	1	1	1
Fanconi anemia	FANCF		1	0	1	1	1	1	1
Fanconi anemia	FANCG		1	1	1	1	1	1	1
Fanconi anemia	FANCI		1	1	1	1	1	1	1
Fanconi anemia	FANCL		1	1	1	0	1	1	1
Fanconi anemia	FANCM		1	1	1	1	1	1	1
Fanconi anemia	SLX4		1	0	1	1	1	1	1
Fanconi anemia	FAAP20		1	1	1	0	0	1	0
Fanconi anemia	FAAP24		1	1	1	1	1	1	1
Fanconi anemia	BRIP1		1	1	1	1	1	1	1
Fanconi anemia	PALB2		1	1	1	1	1	1	1
			15	12	15	13	14	15	14	14
Homologous Recombination	BRCA1		1	0	1	1	1	1	1
Homologous Recombination	BRCA2		1	1	1	1	1	1	1
Homologous Recombination	DMC1		1	1	1	1	1	1	1
Homologous Recombination	EME1		1	1	1	1	1	1	1
Homologous Recombination	EME2		1	0	1	1	1	0	1
Homologous Recombination	GEN1		1	1	0	1	1	1	1
Homologous Recombination	MRE11		1	1	1	1	1	1	1
Homologous Recombination	MUS81		1	0	1	1	1	1	1
Homologous Recombination	NBN		1	1	1	1	1	1	1
Homologous Recombination	RAD21		1	1	1	1	1	1	1
Homologous Recombination	RAD50		1	1	1	1	1	1	1
Homologous Recombination	RAD51		1	1	1	1	1	1	1
Homologous Recombination	RAD51C		0	1	1	1	0	1	1
Homologous Recombination	RAD51B		1	0	1	1	1	1	1
Homologous Recombination	RAD51D		1	0	1	1	1	1	1
Homologous Recombination	RAD52		1	0	1	1	1	1	1
Homologous Recombination	RAD54B		1	1	1	1	1	1	1
Homologous Recombination	RAD54L		1	0	1	1	1	1	1
Homologous Recombination	SEM1		0	1	0	0	0	1	1
Homologous Recombination	SMC6		1	1	1	1	1	1	1
Homologous Recombination	XRCC2		1	1	1	0	1	1	1
Homologous Recombination	XRCC3		1	1	1	1	1	1	1
Homologous Recombination	RBBP8		1	0	1	1	1	1	1
Homologous Recombination	SLX1A		1	0	1	1	1	1	1
Homologous Recombination	SLX1B		0	0	0	0	0	0	0
			22	15	22	22	22	23	24	21.4286
Mismatch Excision repair (MMR)	MLH1		1	1	1	1	1	1	1
Mismatch Excision repair (MMR)	MLH3		1	1	1	1	1	1	1
Mismatch Excision repair (MMR)	MSH2		1	1	1	1	1	1	1
Mismatch Excision repair (MMR)	MSH3		1	1	1	1	1	1	1
Mismatch Excision repair (MMR)	MSH4		1	1	1	1	1	1	1
Mismatch Excision repair (MMR)	MSH5		1	1	1	1	1	1	1
Mismatch Excision repair (MMR)	MSH6		1	0	1	1	1	1	1
Mismatch Excision repair (MMR)	PMS1		1	0	1	1	1	1	1
Mismatch Excision repair (MMR)	PMS2		1	1	1	1	1	1	1
			9	7	9	9	9	9	9	8.71429
Non-homologous end-joining	DCLRE1C		1	1	1	1	1	1	1
Non-homologous end-joining	LIG4		1	1	1	1	1	1	1
Non-homologous end-joining	PRKDC		1	1	1	0	1	1	1
Non-homologous end-joining	NHEJ1		1	1	1	1	1	1	1
Non-homologous end-joining	XRCC4		1	0	1	1	1	1	1
Non-homologous end-joining	XRCC5		1	0	1	1	1	1	1
Non-homologous end-joining	XRCC6		1	1	1	1	1	1	1
			7	5	7	6	7	7	7	6.57143
Nucleotide Excision Repair (NER)	CCNH		1	1	1	1	1	1	1
Nucleotide Excision Repair (NER)	CDK7		1	1	1	1	1	1	1
Nucleotide Excision Repair (NER)	CETN2		1	0	1	1	1	1	1
Nucleotide Excision Repair (NER)	ERCC1		1	1	1	1	1	1	1
Nucleotide Excision Repair (NER)	ERCC2		1	0	1	1	1	1	1
Nucleotide Excision Repair (NER)	ERCC3		1	0	1	0	1	1	1
Nucleotide Excision Repair (NER)	ERCC4		1	0	1	1	1	1	1
Nucleotide Excision Repair (NER)	ERCC5		0	1	1	1	0	1	1
Nucleotide Excision Repair (NER)	FBXL2		1	1	0	1	1	0	1
Nucleotide Excision Repair (NER)	GTF2H1		1	1	1	1	1	1	1
Nucleotide Excision Repair (NER)	GTF2H2		1	1	1	0	0	1	1
Nucleotide Excision Repair (NER)	GTF2H3		1	1	1	1	1	1	1
Nucleotide Excision Repair (NER)	GTF2H4		1	1	1	1	1	0	1
Nucleotide Excision Repair (NER)	GTF2H5		1	1	1	0	1	1	1
Nucleotide Excision Repair (NER)	LIG1		1	1	0	0	1	1	1
Nucleotide Excision Repair (NER)	MNAT1		1	1	1	1	1	1	1
Nucleotide Excision Repair (NER)	RAD23A		1	1	1	1	1	1	1
Nucleotide Excision Repair (NER)	RAD23B		1	0	1	1	1	1	1
Nucleotide Excision Repair (NER)	RPA1		1	1	1	1	1	1	1
Nucleotide Excision Repair (NER)	RPA2		1	1	0	1	1	1	1
Nucleotide Excision Repair (NER)	RPA3		1	1	1	1	1	1	1
Nucleotide Excision Repair (NER)	XPA		1	1	1	1	1	1	1
Nucleotide Excision Repair (NER)	XPC		1	1	1	1	1	1	1
NER related	ERCC8		1	0	1	1	1	1	1
NER related	DDB1		1	1	1	1	1	1	1
NER related	DDB2		1	1	1	1	1	1	1
NER related	ERCC6		1	1	1	1	1	1	1
NER related	MMS19		1	1	1	1	1	1	1
NER related	UVSSA		1	1	1	1	1	1	1
NER related	XAB2		1	1	1	1	1	1	1
			29	24	27	26	28	28	30	27.4286

## Sheet: DRG RS mammals
Pathway	Gene		Myotis brandtii	Pteropus alecto	Rousettus aegyptiacus	Myotis davidii	Hipposideros armiger	Myotis lucifugus	Pteropus vampyrus	Miniopterus natalensis	Eptesicus fuscus	Microcebus murinus	Propithecus coquereli	Tursiops truncatus	Balaenoptera acutorostrata	Physeter catodon	Orcinus orca	Lipotes vexillifer	Delphinapterus leucas	Mean
Base Excision Repair (BER)	APEX1		1	1	1	1	1	1	1	1	1	1	1	1	1	1	1	1	1
Base Excision Repair (BER)	APEX2		1	1	1	1	1	1	1	1	1	1	1	1	1	1	1	1	1
Base Excision Repair (BER)	LIG3		1	1	1	1	1	1	1	1	1	1	1	1	1	1	1	1	1
Base Excision Repair (BER)	MBD4		1	1	1	1	1	1	1	1	1	1	1	1	1	1	1	1	1
Base Excision Repair (BER)	MPG		1	1	1	1	1	1	1	1	1	1	1	1	1	1	1	1	1
Base Excision Repair (BER)	MUTYH		1	1	1	1	1	1	1	1	1	1	1	1	1	1	1	1	1
Base Excision Repair (BER)	NEIL1		1	1	1	1	1	1	1	1	1	1	1	1	1	1	1	1	1
Base Excision Repair (BER)	NEIL2		1	1	1	1	1	1	1	1	1	1	1	1	1	1	1	1	1
Base Excision Repair (BER)	NEIL3		1	1	1	1	1	1	1	1	1	1	1	1	1	1	1	1	1
Base Excision Repair (BER)	NTHL1		1	1	1	1	1	1	1	1	1	1	1	1	1	1	1	1	1
Base Excision Repair (BER)	OGG1		1	1	1	1	1	1	1	1	1	1	1	1	1	1	1	1	1
Base Excision Repair (BER)	PARG		1	1	1	1	1	1	1	1	1	1	1	1	1	1	1	1	1
Base Excision Repair (BER)	PARP1		1	1	1	1	1	1	1	1	1	1	1	1	1	1	1	1	1
Base Excision Repair (BER)	PARP2		1	1	1	1	1	1	1	1	1	1	1	1	1	1	1	1	1
Base Excision Repair (BER)	PARP3		1	1	1	1	1	1	1	1	1	1	1	1	1	1	1	1	1
Base Excision Repair (BER)	PNKP		1	1	1	1	1	1	1	1	1	1	1	1	1	1	1	1	1
Base Excision Repair (BER)	SMUG1		1	1	1	1	1	1	1	1	1	1	1	1	1	1	1	1	1
Base Excision Repair (BER)	TDG		1	1	1	1	1	1	1	1	1	1	1	1	1	1	1	1	1
Base Excision Repair (BER)	UNG		1	1	1	1	1	1	1	1	1	1	1	1	1	1	1	1	1
Base Excision Repair (BER)	XRCC1		1	1	1	1	1	1	1	1	1	1	1	1	1	1	1	1	1
			20	20	20	20	20	20	20	20	20	20	20	20	20	20	20	20	20	20
Conserved DNA damage response	ATR		1	1	1	1	1	1	1	1	1	1	1	1	1	1	1	1	1
Conserved DNA damage response	ATRIP		1	1	1	1	1	1	1	1	1	1	1	1	1	1	1	1	1
Conserved DNA damage response	CHEK1		1	1	1	1	1	1	1	1	1	1	1	1	1	1	1	1	1
Conserved DNA damage response	CHEK2		1	1	1	1	1	1	1	1	1	1	1	1	1	1	1	1	1
Conserved DNA damage response	HUS1		1	1	1	1	1	1	1	1	1	1	1	1	1	0	1	1	1
Conserved DNA damage response	RAD1		1	1	1	1	1	1	1	1	1	1	1	1	1	1	1	1	1
Conserved DNA damage response	RAD17		1	1	1	1	1	1	1	1	1	1	1	1	1	1	1	1	1
Conserved DNA damage response	RAD9A		1	1	1	1	1	1	1	1	1	1	1	1	1	1	1	1	1
Conserved DNA damage response	RRM1		1	1	1	1	1	1	1	1	1	1	1	1	1	1	1	1	1
Conserved DNA damage response	RRM2		1	1	1	1	1	1	1	1	1	1	1	1	1	1	1	1	1
Conserved DNA damage response	RRM2B		1	1	1	1	1	1	1	1	1	1	1	1	1	1	1	1	1
Conserved DNA damage response	TP53		1	1	1	1	1	1	1	1	1	1	1	1	1	1	1	1	1
Conserved DNA damage response	MDC1		1	1	1	1	1	1	1	1	1	1	1	1	1	1	1	1	1
Conserved DNA damage response	TOPBP1		1	1	1	1	1	1	1	1	1	1	1	1	1	1	1	1	1
Conserved DNA damage response	CLK2		1	1	1	1	1	1	1	1	1	1	1	1	1	1	1	1	1
Conserved DNA damage response	PER1		1	1	1	1	1	1	1	1	1	1	1	1	1	1	1	1	1
Conserved DNA damage response	TP53BP1		1	1	1	1	1	1	1	1	1	1	1	1	1	1	1	1	1
Conserved DNA damage response	RIF1		1	1	1	1	1	1	1	1	1	1	1	1	1	1	1	1	1
			18	18	18	18	18	18	18	18	18	18	18	18	18	17	18	18	18	17.9412
Direct Reversal of Damage	ALKBH3		1	1	1	1	1	1	1	1	1	1	1	1	1	1	1	1	1
Direct Reversal of Damage	ALKBH2		1	1	1	1	1	1	1	1	1	1	1	1	1	1	1	1	1
Direct Reversal of Damage	MGMT		1	1	1	1	1	1	1	1	1	1	1	1	1	1	1	1	1
			3	3	3	3	3	3	3	3	3	3	3	3	3	3	3	3	3	3
DNA polymerases	MAD2L2		1	1	0	1	1	1	1	1	1	1	1	1	1	1	1	1	1
DNA polymerases	PCNA		1	1	1	1	1	1	1	1	1	1	1	1	1	1	1	1	1
DNA polymerases	POLA1		1	1	1	1	1	1	1	1	1	1	1	1	1	1	1	1	1
DNA polymerases	POLB		1	1	1	1	1	1	1	1	1	1	1	1	1	1	1	1	1
DNA polymerases	POLD1		1	1	1	1	1	1	1	1	1	1	1	1	1	1	1	1	1
DNA polymerases	POLE		1	1	1	1	1	1	1	1	1	1	1	1	1	1	1	1	1
DNA polymerases	POLG		1	1	1	1	1	1	1	1	1	1	1	1	1	1	1	1	1
DNA polymerases	POLH		1	1	1	1	1	1	1	1	1	1	1	1	1	1	1	1	1
DNA polymerases	POLI		1	1	1	1	1	1	1	1	1	1	1	1	1	1	1	1	1
DNA polymerases	POLK		1	1	1	1	1	1	1	1	1	1	1	1	1	1	1	1	1
DNA polymerases	POLL		1	1	1	1	1	1	1	1	1	1	1	1	1	1	1	1	1
DNA polymerases	POLM		1	1	1	1	1	1	1	1	1	1	1	1	1	1	1	1	1
DNA polymerases	POLN		1	1	1	1	0	1	1	1	1	1	1	1	1	1	1	1	1
DNA polymerases	POLQ		1	1	1	1	1	1	1	1	1	1	1	1	1	1	1	1	1
DNA polymerases	REV1		1	1	1	1	1	1	1	1	1	1	1	1	1	1	1	1	1
DNA polymerases	REV3L		1	1	1	1	1	1	1	1	1	1	1	1	1	1	1	1	1
			16	16	15	16	15	16	16	16	16	16	16	16	16	16	16	16	16	15.8824
Editing and processing nucleases	EXO1		1	1	1	1	1	1	1	1	1	1	1	1	1	1	1	1	1
Editing and processing nucleases	FEN1		1	1	1	1	1	1	1	1	1	1	1	1	1	1	1	1	1
Editing and processing nucleases	ENDOV		1	1	1	0	1	0	1	1	1	1	1	0	1	1	1	1	1
Editing and processing nucleases	SPO11		1	1	1	1	1	1	1	1	1	1	1	1	1	1	1	1	1
Editing and processing nucleases	TREX1		0	1	1	1	1	0	1	1	1	1	1	1	1	1	1	1	1
Editing and processing nucleases	TREX2		1	1	1	1	1	1	1	1	1	1	1	1	0	1	1	1	1
Editing and processing nucleases	FAN1		1	1	1	1	1	1	1	1	1	1	1	1	1	1	1	1	1
Editing and processing nucleases	APTX		1	1	1	1	1	1	1	1	1	1	1	1	1	1	1	1	1
			7	8	8	7	8	6	8	8	8	8	8	7	7	8	8	8	8	7.64706
Fanconi anemia	FANCA		1	1	1	1	1	1	1	1	1	1	1	1	1	1	1	1	1
Fanconi anemia	FANCE		1	1	1	1	0	1	1	1	1	1	1	1	1	1	1	1	0
Fanconi anemia	FANCB		1	1	1	1	1	1	1	1	1	1	1	1	1	1	1	1	1
Fanconi anemia	FANCC		1	1	1	1	1	1	1	1	1	1	1	1	1	1	1	1	1
Fanconi anemia	FANCD2		1	1	1	1	1	1	1	1	1	1	1	1	1	1	1	1	1
Fanconi anemia	FANCF		1	1	1	1	1	1	1	1	1	1	1	1	1	1	1	1	1
Fanconi anemia	FANCG		1	1	1	1	1	1	1	1	1	1	1	1	1	1	1	1	1
Fanconi anemia	FANCI		1	1	1	1	1	1	1	1	1	1	1	1	1	1	1	1	1
Fanconi anemia	FANCL		1	1	1	1	1	1	1	1	1	1	0	1	1	1	1	1	1
Fanconi anemia	FANCM		1	1	1	1	1	1	1	1	1	1	1	1	1	1	1	1	1
Fanconi anemia	SLX4		1	1	1	1	1	1	1	1	1	1	1	1	1	1	1	1	1
Fanconi anemia	FAAP20		0	1	1	0	0	0	1	0	0	1	1	1	1	1	1	0	1
Fanconi anemia	FAAP24		1	1	1	1	1	1	1	0	1	1	1	1	1	1	1	1	1
Fanconi anemia	BRIP1		1	1	1	1	1	1	1	1	1	1	1	1	1	1	1	1	1
Fanconi anemia	PALB2		1	1	1	1	1	1	1	1	1	1	1	1	1	1	1	1	1
			14	15	15	14	13	14	15	13	14	15	14	15	15	15	15	14	14	14.3529
Homologous Recombination	BRCA1		1	1	1	1	1	1	1	1	1	1	1	1	0	1	1	1	1
Homologous Recombination	BRCA2		1	1	1	1	1	1	1	1	1	1	1	1	1	1	1	1	1
Homologous Recombination	DMC1		1	1	1	1	1	1	1	1	1	1	1	1	1	1	1	1	1
Homologous Recombination	EME1		1	1	1	1	1	1	1	1	1	1	1	1	1	1	1	1	1
Homologous Recombination	EME2		1	1	1	1	1	1	1	1	1	1	1	1	1	1	1	1	1
Homologous Recombination	GEN1		1	1	1	1	1	1	1	1	1	1	1	1	1	1	1	1	1
Homologous Recombination	MRE11		1	1	1	1	1	1	1	1	1	1	1	1	1	1	1	1	1
Homologous Recombination	MUS81		1	1	1	1	1	1	1	1	1	1	1	1	1	1	1	1	1
Homologous Recombination	NBN		1	1	1	1	1	1	1	1	1	1	1	1	1	1	1	1	1
Homologous Recombination	RAD21		1	1	1	1	1	1	1	1	1	1	1	1	1	1	1	1	1
Homologous Recombination	RAD50		1	1	1	1	1	1	1	1	1	1	0	1	1	1	1	1	1
Homologous Recombination	RAD51		1	1	1	1	1	1	1	1	1	1	1	1	1	1	1	1	1
Homologous Recombination	RAD51C		1	1	1	1	1	1	1	1	1	1	1	1	1	1	1	1	1
Homologous Recombination	RAD51B		1	1	1	1	1	1	1	1	1	1	1	1	1	1	1	1	1
Homologous Recombination	RAD51D		1	1	1	1	1	1	1	1	1	1	1	1	1	1	1	1	1
Homologous Recombination	RAD52		1	1	1	1	1	1	1	1	1	1	1	1	1	1	1	1	1
Homologous Recombination	RAD54B		1	1	1	1	0	1	1	1	1	1	1	1	1	1	1	1	1
Homologous Recombination	RAD54L		1	1	1	1	1	1	1	1	1	1	1	1	1	1	1	1	1
Homologous Recombination	SEM1		1	1	1	1	1	1	1	1	1	1	0	1	0	1	0	0	1
Homologous Recombination	SMC6		1	1	1	1	1	1	1	1	1	1	0	1	1	1	1	1	1
Homologous Recombination	XRCC2		1	1	1	1	1	1	1	1	1	1	1	1	1	1	1	1	1
Homologous Recombination	XRCC3		1	1	1	1	1	1	1	1	1	1	1	1	1	1	1	1	1
Homologous Recombination	RBBP8		1	1	1	1	1	1	1	1	1	1	1	1	1	1	1	1	1
Homologous Recombination	SLX1A		1	1	1	1	1	1	1	1	1	1	1	1	1	1	1	1	1
Homologous Recombination	SLX1B		0	0	0	0	0	0	0	0	0	0	0	0	0	0	0	0	0
			24	24	24	24	23	24	24	24	24	24	21	24	22	24	23	23	24	23.5294
Mismatch Excision repair (MMR)	MLH1		1	1	1	1	1	1	1	1	1	1	1	1	1	1	1	1	1
Mismatch Excision repair (MMR)	MLH3		1	1	1	1	1	1	1	1	1	1	1	1	1	1	1	1	1
Mismatch Excision repair (MMR)	MSH2		1	1	1	1	1	1	1	1	1	1	1	1	1	1	1	1	1
Mismatch Excision repair (MMR)	MSH3		1	1	1	1	1	1	1	1	1	1	1	1	1	1	1	1	1
Mismatch Excision repair (MMR)	MSH4		1	1	1	1	1	1	1	1	1	1	1	1	1	1	1	1	1
Mismatch Excision repair (MMR)	MSH5		1	1	1	1	1	1	1	1	1	1	1	1	1	1	1	1	1
Mismatch Excision repair (MMR)	MSH6		1	1	1	1	1	1	1	1	1	1	1	1	1	1	1	1	1
Mismatch Excision repair (MMR)	PMS1		1	1	1	1	1	1	1	1	1	1	1	1	1	1	1	1	1
Mismatch Excision repair (MMR)	PMS2		1	1	1	1	1	1	1	1	1	1	1	1	1	1	1	1	1
			9	9	9	9	9	9	9	9	9	9	9	9	9	9	9	9	9	9
Non-homologous end-joining	DCLRE1C		1	1	1	1	1	1	1	1	1	1	1	0	1	1	1	1	0
Non-homologous end-joining	LIG4		1	1	1	1	1	1	1	1	1	1	1	1	1	1	1	1	1
Non-homologous end-joining	PRKDC		0	1	1	1	1	1	1	1	1	1	1	0	1	1	1	1	1
Non-homologous end-joining	NHEJ1		1	1	1	1	1	1	1	1	1	1	1	1	1	1	1	1	1
Non-homologous end-joining	XRCC4		1	1	1	1	1	1	1	1	1	1	1	1	1	1	1	1	1
Non-homologous end-joining	XRCC5		1	1	1	1	1	1	1	1	1	1	1	1	1	1	1	1	1
Non-homologous end-joining	XRCC6		1	1	1	1	0	1	1	1	1	1	1	1	1	1	1	1	1
			6	7	7	7	6	7	7	7	7	7	7	5	7	7	7	7	6	6.70588
Nucleotide Excision Repair (NER)	CCNH		1	1	1	1	1	1	1	1	1	1	1	1	1	1	1	1	1
Nucleotide Excision Repair (NER)	CDK7		1	1	1	1	1	1	1	1	1	1	1	1	1	1	1	1	1
Nucleotide Excision Repair (NER)	CETN2		1	1	0	1	1	1	0	1	1	1	1	1	1	1	1	1	1
Nucleotide Excision Repair (NER)	ERCC1		1	1	1	1	1	1	1	1	1	1	1	1	1	1	1	1	1
Nucleotide Excision Repair (NER)	ERCC2		1	1	1	1	1	1	1	1	1	1	1	1	1	1	1	1	1
Nucleotide Excision Repair (NER)	ERCC3		1	1	1	1	1	1	1	1	1	1	1	1	1	1	1	1	1
Nucleotide Excision Repair (NER)	ERCC4		1	1	1	1	1	1	1	1	1	1	1	1	1	1	1	1	1
Nucleotide Excision Repair (NER)	ERCC5		1	1	0	1	1	1	0	0	1	1	0	1	1	1	1	1	1
Nucleotide Excision Repair (NER)	FBXL2		1	1	1	1	1	1	1	1	1	1	1	1	1	1	1	1	1
Nucleotide Excision Repair (NER)	GTF2H1		1	1	1	1	1	1	1	1	1	1	1	1	1	1	1	1	1
Nucleotide Excision Repair (NER)	GTF2H2		1	1	0	1	0	1	1	1	1	1	0	1	1	1	1	1	0
Nucleotide Excision Repair (NER)	GTF2H3		1	1	1	1	1	1	1	1	1	1	1	1	1	1	1	1	1
Nucleotide Excision Repair (NER)	GTF2H4		1	1	1	1	1	1	1	1	1	1	0	1	1	1	1	1	1
Nucleotide Excision Repair (NER)	GTF2H5		1	1	1	1	1	1	1	1	1	1	1	1	1	1	1	1	1
Nucleotide Excision Repair (NER)	LIG1		1	1	1	1	1	1	1	1	1	1	1	1	1	1	1	1	1
Nucleotide Excision Repair (NER)	MNAT1		1	1	1	1	1	1	1	1	1	1	1	1	1	1	1	1	1
Nucleotide Excision Repair (NER)	RAD23A		1	1	1	1	1	1	1	1	1	1	1	1	1	1	1	1	1
Nucleotide Excision Repair (NER)	RAD23B		1	1	1	1	1	1	1	1	1	1	1	1	1	1	1	0	1
Nucleotide Excision Repair (NER)	RPA1		1	1	1	1	1	1	1	1	1	1	1	1	1	1	1	1	1
Nucleotide Excision Repair (NER)	RPA2		1	1	1	1	1	1	1	1	1	1	1	1	1	1	1	1	1
Nucleotide Excision Repair (NER)	RPA3		1	1	1	1	1	1	1	1	1	1	1	1	1	1	1	1	1
Nucleotide Excision Repair (NER)	XPA		1	1	1	1	1	1	1	1	1	1	1	1	1	1	1	1	1
Nucleotide Excision Repair (NER)	XPC		1	1	1	1	1	1	1	1	1	1	1	1	1	1	1	1	1
NER related	ERCC8		1	1	1	1	1	1	1	1	1	1	1	1	1	1	1	1	1
NER related	DDB1		1	1	1	1	1	1	1	1	1	1	1	1	1	1	1	1	1
NER related	DDB2		1	1	1	1	1	1	1	1	1	1	1	1	1	1	1	1	1
NER related	ERCC6		1	1	1	1	1	1	1	1	1	1	1	1	1	1	1	1	1
NER related	MMS19		1	1	1	1	1	1	1	1	1	1	1	1	1	1	1	1	1
NER related	UVSSA		1	1	1	1	1	1	1	1	1	1	1	1	1	1	1	1	1
NER related	XAB2		1	1	1	1	1	1	1	1	1	1	1	1	1	1	1	1	1
			30	30	27	30	29	30	28	29	30	30	27	30	30	30	30	29	29	29.2941

## Sheet: DRG LF birds&reptiles
Pathway	Gene		Pelecanus crispus	Acanthisitta chloris	Colius striatus	Cariama cristata	Tinamus guttatus	Opisthocomus hoazin	Crocodylus porosus	Alligator mississippiensis	Gavialis gangeticus	Alligator sinensis	Mean
Base Excision Repair (BER)	APEX1		0	0	0	0	0	0	1	1	1	1
Base Excision Repair (BER)	APEX2		0	0	0	0	0	0	0	1	0	1
Base Excision Repair (BER)	LIG3		1	1	0	0	1	1	1	1	1	1
Base Excision Repair (BER)	MBD4		1	0	1	0	1	1	1	1	1	1
Base Excision Repair (BER)	MPG		1	1	1	1	1	1	0	1	0	1
Base Excision Repair (BER)	MUTYH		1	1	1	1	1	1	1	1	1	1
Base Excision Repair (BER)	NEIL1		1	1	1	1	1	1	1	1	1	1
Base Excision Repair (BER)	NEIL2		1	1	1	1	1	1	1	1	1	1
Base Excision Repair (BER)	NEIL3		1	1	1	0	1	1	1	1	1	1
Base Excision Repair (BER)	NTHL1		1	1	1	1	1	1	1	1	1	1
Base Excision Repair (BER)	OGG1		0	0	0	0	0	0	1	0	1	0
Base Excision Repair (BER)	PARG		1	1	1	1	1	1	1	1	1	1
Base Excision Repair (BER)	PARP1		1	1	1	1	1	1	1	1	1	1
Base Excision Repair (BER)	PARP2		0	0	0	0	0	0	1	1	1	1
Base Excision Repair (BER)	PARP3		1	1	0	1	1	1	1	1	1	1
Base Excision Repair (BER)	PNKP		0	0	0	0	0	0	0	1	0	1
Base Excision Repair (BER)	SMUG1		0	1	1	0	0	0	0	1	0	1
Base Excision Repair (BER)	TDG		1	1	1	1	1	1	1	1	1	1
Base Excision Repair (BER)	UNG		1	1	1	1	1	1	1	1	1	1
Base Excision Repair (BER)	XRCC1		0	0	0	0	0	0	1	1	1	1
			13	13	12	10	13	13	16	19	16	19	14.4
Conserved DNA damage response	ATR		1	1	1	1	1	1	1	1	1	1
Conserved DNA damage response	ATRIP		1	1	1	1	1	1	0	1	0	1
Conserved DNA damage response	CHEK1		0	1	0	1	0	0	1	1	1	1
Conserved DNA damage response	CHEK2		1	1	1	1	1	1	1	1	1	1
Conserved DNA damage response	HUS1		1	1	1	1	1	1	1	1	0	1
Conserved DNA damage response	RAD1		1	1	1	1	1	1	1	1	1	1
Conserved DNA damage response	RAD17		1	0	1	1	0	1	1	1	1	1
Conserved DNA damage response	RAD9A		0	1	0	0	0	0	1	1	0	1
Conserved DNA damage response	RRM1		1	1	0	1	1	1	1	1	1	1
Conserved DNA damage response	RRM2		0	0	0	0	0	1	1	1	1	1
Conserved DNA damage response	RRM2B		1	0	0	0	1	1	1	1	1	1
Conserved DNA damage response	TP53		0	0	0	0	0	0	0	1	0	1
Conserved DNA damage response	MDC1		0	0	0	0	0	0	0	1	0	0
Conserved DNA damage response	TOPBP1		1	1	1	1	1	1	1	1	1	1
Conserved DNA damage response	CLK2		1	1	1	1	1	1	1	1	1	1
Conserved DNA damage response	PER1		0	0	0	0	0	0	0	1	0	1
Conserved DNA damage response	TP53BP1		1	1	1	1	1	1	1	1	1	1
Conserved DNA damage response	RIF1		1	1	1	1	1	1	1	1	1	1
			12	12	10	12	11	13	14	18	12	17	13.1
Direct Reversal of Damage	ALKBH3		1	1	1	1	1	1	1	1	1	1
Direct Reversal of Damage	ALKBH2		1	1	1	1	1	1	1	1	1	1
Direct Reversal of Damage	MGMT		1	1	0	1	0	1	1	1	1	1
			3	3	2	3	2	3	3	3	3	3	2.8
DNA polymerases	MAD2L2		1	1	1	1	1	1	1	1	1	1
DNA polymerases	PCNA		1	1	1	1	1	1	1	1	1	1
DNA polymerases	POLA1		0	1	1	0	1	1	1	1	1	1
DNA polymerases	POLB		1	1	1	1	1	1	1	1	0	1
DNA polymerases	POLD1		0	0	0	0	0	0	0	1	0	1
DNA polymerases	POLE		1	1	0	1	1	1	0	1	0	1
DNA polymerases	POLG		1	1	1	1	1	1	1	1	1	1
DNA polymerases	POLH		1	1	1	1	1	1	1	1	1	1
DNA polymerases	POLI		1	0	0	1	1	1	0	1	0	1
DNA polymerases	POLK		1	0	1	1	1	1	1	1	1	1
DNA polymerases	POLL		1	1	1	1	1	1	1	1	1	1
DNA polymerases	POLM		0	0	0	0	0	0	1	1	0	1
DNA polymerases	POLN		1	1	1	1	1	1	1	1	1	1
DNA polymerases	POLQ		1	1	1	1	1	1	1	1	1	1
DNA polymerases	REV1		1	0	1	1	1	1	1	1	1	1
DNA polymerases	REV3L		1	1	1	1	1	1	1	1	1	1
			13	11	12	13	14	14	13	16	11	16	13.3
Editing and processing nucleases	EXO1		1	1	1	1	0	1	1	1	1	1
Editing and processing nucleases	FEN1		1	1	1	1	1	1	1	1	1	1
Editing and processing nucleases	ENDOV		1	1	1	1	1	1	1	1	1	1
Editing and processing nucleases	SPO11		1	1	1	1	1	1	1	1	1	1
Editing and processing nucleases	TREX1		0	0	0	0	0	0	0	0	0	0
Editing and processing nucleases	TREX2		0	0	0	0	0	0	0	0	0	0
Editing and processing nucleases	FAN1		0	1	1	0	1	1	1	1	1	1
Editing and processing nucleases	APTX		1	1	1	1	1	1	1	1	1	1
			5	6	6	5	5	6	6	6	6	6	5.7
Fanconi anemia	FANCA		1	1	1	1	1	1	1	1	1	1
Fanconi anemia	FANCE		1	1	0	1	1	1	1	1	1	1
Fanconi anemia	FANCB		1	1	1	1	1	1	1	1	1	1
Fanconi anemia	FANCC		1	0	1	1	1	1	1	1	1	1
Fanconi anemia	FANCD2		1	0	1	1	1	1	0	1	0	1
Fanconi anemia	FANCF		1	0	1	1	1	0	0	0	0	0
Fanconi anemia	FANCG		1	1	1	1	1	1	1	1	1	1
Fanconi anemia	FANCI		1	1	1	1	1	0	1	1	1	1
Fanconi anemia	FANCL		1	1	1	1	1	1	1	1	1	1
Fanconi anemia	FANCM		1	1	1	1	1	1	1	1	1	1
Fanconi anemia	SLX4		1	1	1	1	0	1	1	1	1	1
Fanconi anemia	FAAP20		0	1	0	0	0	0	1	1	1	1
Fanconi anemia	FAAP24		1	1	1	1	1	1	1	1	1	1
Fanconi anemia	BRIP1		1	1	1	1	1	1	1	1	1	1
Fanconi anemia	PALB2		1	1	1	1	1	1	1	1	1	1
			14	12	13	14	13	12	13	14	13	14	13.2
Homologous Recombination	BRCA1		1	1	1	1	1	1	1	1	1	1
Homologous Recombination	BRCA2		1	1	1	1	1	1	1	1	1	1
Homologous Recombination	DMC1		1	0	1	1	1	1	1	1	1	1
Homologous Recombination	EME1		0	1	1	1	1	1	1	1	1	1
Homologous Recombination	EME2		0	0	0	1	0	0	1	1	1	1
Homologous Recombination	GEN1		1	1	1	1	1	1	1	1	1	1
Homologous Recombination	MRE11		1	1	1	1	1	1	1	1	1	1
Homologous Recombination	MUS81		0	0	0	0	0	0	0	1	0	1
Homologous Recombination	NBN		1	1	1	1	1	1	1	1	1	1
Homologous Recombination	RAD21		1	1	1	1	1	1	1	1	1	1
Homologous Recombination	RAD50		1	0	1	1	1	1	1	1	1	1
Homologous Recombination	RAD51		1	1	1	1	1	1	1	1	1	1
Homologous Recombination	RAD51C		1	1	1	1	1	1	1	1	1	1
Homologous Recombination	RAD51B		1	1	1	1	1	1	1	1	1	1
Homologous Recombination	RAD51D		1	1	1	1	1	1	1	1	1	1
Homologous Recombination	RAD52		1	1	1	1	1	1	1	1	1	1
Homologous Recombination	RAD54B		1	1	1	1	1	1	1	1	1	1
Homologous Recombination	RAD54L		1	1	1	1	1	1	0	1	1	1
Homologous Recombination	SEM1		1	0	0	0	1	0	1	1	1	1
Homologous Recombination	SMC6		1	0	1	1	1	1	0	1	1	1
Homologous Recombination	XRCC2		1	1	1	1	1	1	1	1	1	1
Homologous Recombination	XRCC3		1	1	0	1	1	1	1	1	1	1
Homologous Recombination	RBBP8		1	1	1	1	1	1	1	1	1	1
Homologous Recombination	SLX1A		0	0	0	0	0	0	0	1	0	0
Homologous Recombination	SLX1B		0	0	0	0	0	0	0	0	0	0
			20	17	19	21	21	20	20	24	22	23	20.7
Mismatch Excision repair (MMR)	MLH1		1	1	1	1	1	1	1	1	1	1
Mismatch Excision repair (MMR)	MLH3		1	1	1	1	1	1	0	1	1	1
Mismatch Excision repair (MMR)	MSH2		1	1	1	1	1	1	1	1	1	1
Mismatch Excision repair (MMR)	MSH3		1	0	0	1	1	0	1	1	1	1
Mismatch Excision repair (MMR)	MSH4		1	1	1	1	1	1	0	1	1	1
Mismatch Excision repair (MMR)	MSH5		1	1	1	1	1	1	1	1	1	1
Mismatch Excision repair (MMR)	MSH6		1	0	1	1	1	1	1	1	1	1
Mismatch Excision repair (MMR)	PMS1		1	1	1	1	1	1	1	1	1	1
Mismatch Excision repair (MMR)	PMS2		0	1	0	0	1	1	1	1	1	1
			8	7	7	8	9	8	7	9	9	9	8.1
Non-homologous end-joining	DCLRE1C		1	1	1	1	1	1	1	1	1	1
Non-homologous end-joining	LIG4		1	1	1	1	1	1	1	1	1	1
Non-homologous end-joining	PRKDC		1	1	0	1	1	1	1	1	1	1
Non-homologous end-joining	NHEJ1		1	1	1	1	1	1	1	1	1	1
Non-homologous end-joining	XRCC4		1	0	1	1	1	1	1	1	1	1
Non-homologous end-joining	XRCC5		1	0	1	1	1	1	1	1	1	1
Non-homologous end-joining	XRCC6		0	1	1	1	1	1	1	1	1	1
			6	5	6	7	7	7	7	7	7	7	6.6
Nucleotide Excision Repair (NER)	CCNH		1	1	1	1	0	1	1	1	1	1
Nucleotide Excision Repair (NER)	CDK7		1	1	1	1	1	1	1	1	1	1
Nucleotide Excision Repair (NER)	CETN2		0	0	0	0	1	0	1	1	1	1
Nucleotide Excision Repair (NER)	ERCC1		0	0	0	0	0	0	0	1	0	1
Nucleotide Excision Repair (NER)	ERCC2		0	0	0	0	1	0	0	1	0	1
Nucleotide Excision Repair (NER)	ERCC3		1	1	1	1	1	1	1	1	1	1
Nucleotide Excision Repair (NER)	ERCC4		1	1	1	1	1	1	1	1	1	1
Nucleotide Excision Repair (NER)	ERCC5		1	0	1	1	0	0	0	1	0	1
Nucleotide Excision Repair (NER)	FBXL2		1	1	1	1	1	1	1	1	1	1
Nucleotide Excision Repair (NER)	GTF2H1		1	1	1	1	1	1	1	1	1	1
Nucleotide Excision Repair (NER)	GTF2H2		1	0	0	0	0	1	0	1	0	0
Nucleotide Excision Repair (NER)	GTF2H3		1	1	1	1	1	1	1	1	1	1
Nucleotide Excision Repair (NER)	GTF2H4		0	0	0	0	0	0	0	1	0	1
Nucleotide Excision Repair (NER)	GTF2H5		1	1	1	1	1	1	1	1	1	1
Nucleotide Excision Repair (NER)	LIG1		0	0	0	0	1	0	0	1	0	1
Nucleotide Excision Repair (NER)	MNAT1		1	1	1	0	1	1	1	1	1	1
Nucleotide Excision Repair (NER)	RAD23A		0	0	0	0	0	0	0	1	0	1
Nucleotide Excision Repair (NER)	RAD23B		1	1	1	1	1	1	1	1	1	1
Nucleotide Excision Repair (NER)	RPA1		1	1	1	1	1	1	1	1	1	1
Nucleotide Excision Repair (NER)	RPA2		1	1	1	1	1	1	1	1	1	1
Nucleotide Excision Repair (NER)	RPA3		1	1	1	1	1	1	1	1	1	1
Nucleotide Excision Repair (NER)	XPA		1	1	1	1	1	1	1	1	1	1
Nucleotide Excision Repair (NER)	XPC		1	1	1	1	1	1	1	1	1	1
NER related	ERCC8		1	1	1	1	1	1	1	1	1	1
NER related	DDB1		1	1	1	1	1	1	0	1	0	1
NER related	DDB2		1	1	1	1	1	1	1	1	1	1
NER related	ERCC6		1	0	1	0	1	1	1	1	1	1
NER related	MMS19		1	1	1	1	1	1	1	1	1	1
NER related	UVSSA		1	1	0	1	1	1	1	1	1	1
NER related	XAB2		0	0	0	0	1	0	0	1	0	1
			23	20	21	20	24	22	21	30	21	29	23.1

## Sheet: DRG RS birds&reptiles
Pathway	Gene		Geospiza fortis	Parus major	Anolis carolinensis	Mean
Base Excision Repair (BER)	APEX1		1	1	1
Base Excision Repair (BER)	APEX2		0	0	1
Base Excision Repair (BER)	LIG3		1	1	0
Base Excision Repair (BER)	MBD4		1	1	1
Base Excision Repair (BER)	MPG		1	1	1
Base Excision Repair (BER)	MUTYH		1	1	1
Base Excision Repair (BER)	NEIL1		1	1	1
Base Excision Repair (BER)	NEIL2		1	1	1
Base Excision Repair (BER)	NEIL3		1	1	1
Base Excision Repair (BER)	NTHL1		1	1	1
Base Excision Repair (BER)	OGG1		0	1	1
Base Excision Repair (BER)	PARG		1	1	1
Base Excision Repair (BER)	PARP1		1	1	1
Base Excision Repair (BER)	PARP2		0	0	1
Base Excision Repair (BER)	PARP3		1	1	1
Base Excision Repair (BER)	PNKP		0	0	1
Base Excision Repair (BER)	SMUG1		0	0	1
Base Excision Repair (BER)	TDG		1	1	1
Base Excision Repair (BER)	UNG		1	1	0
Base Excision Repair (BER)	XRCC1		0	0	1
			14	15	18	15.6667
Conserved DNA damage response	ATR		1	1	1
Conserved DNA damage response	ATRIP		1	1	1
Conserved DNA damage response	CHEK1		1	1	1
Conserved DNA damage response	CHEK2		1	1	0
Conserved DNA damage response	HUS1		1	1	1
Conserved DNA damage response	RAD1		1	1	1
Conserved DNA damage response	RAD17		1	1	1
Conserved DNA damage response	RAD9A		1	1	1
Conserved DNA damage response	RRM1		1	1	1
Conserved DNA damage response	RRM2		1	1	1
Conserved DNA damage response	RRM2B		1	1	1
Conserved DNA damage response	TP53		0	0	0
Conserved DNA damage response	MDC1		0	0	1
Conserved DNA damage response	TOPBP1		1	1	1
Conserved DNA damage response	CLK2		1	1	1
Conserved DNA damage response	PER1		0	0	1
Conserved DNA damage response	TP53BP1		1	1	1
Conserved DNA damage response	RIF1		1	1	1
			15	15	16	15.3333
Direct Reversal of Damage	ALKBH3		1	1	1
Direct Reversal of Damage	ALKBH2		1	1	0
Direct Reversal of Damage	MGMT		1	1	1
			3	3	2	2.66667
DNA polymerases	MAD2L2		1	1	0
DNA polymerases	PCNA		1	1	1
DNA polymerases	POLA1		1	1	1
DNA polymerases	POLB		1	1	1
DNA polymerases	POLD1		0	0	1
DNA polymerases	POLE		1	1	1
DNA polymerases	POLG		1	1	1
DNA polymerases	POLH		1	1	1
DNA polymerases	POLI		0	0	1
DNA polymerases	POLK		1	1	1
DNA polymerases	POLL		1	1	1
DNA polymerases	POLM		0	0	0
DNA polymerases	POLN		1	1	0
DNA polymerases	POLQ		1	1	1
DNA polymerases	REV1		1	1	1
DNA polymerases	REV3L		1	1	1
			13	13	13	13
Editing and processing nucleases	EXO1		1	1	1
Editing and processing nucleases	FEN1		1	1	1
Editing and processing nucleases	ENDOV		1	1	1
Editing and processing nucleases	SPO11		1	1	1
Editing and processing nucleases	TREX1		0	0	1
Editing and processing nucleases	TREX2		0	0	1
Editing and processing nucleases	FAN1		1	1	1
Editing and processing nucleases	APTX		1	1	1
			6	6	8	6.66667
Fanconi anemia	FANCA		1	1	0
Fanconi anemia	FANCE		1	1	1
Fanconi anemia	FANCB		1	1	1
Fanconi anemia	FANCC		1	1	1
Fanconi anemia	FANCD2		1	1	1
Fanconi anemia	FANCF		1	1	1
Fanconi anemia	FANCG		1	1	1
Fanconi anemia	FANCI		1	1	1
Fanconi anemia	FANCL		1	1	1
Fanconi anemia	FANCM		1	1	1
Fanconi anemia	SLX4		1	1	1
Fanconi anemia	FAAP20		0	1	0
Fanconi anemia	FAAP24		1	1	1
Fanconi anemia	BRIP1		1	1	1
Fanconi anemia	PALB2		1	1	1
			14	15	13	14
Homologous Recombination	BRCA1		1	1	1
Homologous Recombination	BRCA2		1	1	1
Homologous Recombination	DMC1		1	1	1
Homologous Recombination	EME1		1	1	1
Homologous Recombination	EME2		0	0	0
Homologous Recombination	GEN1		1	1	1
Homologous Recombination	MRE11		1	1	1
Homologous Recombination	MUS81		0	0	0
Homologous Recombination	NBN		1	1	1
Homologous Recombination	RAD21		1	1	1
Homologous Recombination	RAD50		1	1	1
Homologous Recombination	RAD51		1	1	1
Homologous Recombination	RAD51C		1	1	1
Homologous Recombination	RAD51B		1	1	1
Homologous Recombination	RAD51D		1	1	0
Homologous Recombination	RAD52		1	1	1
Homologous Recombination	RAD54B		1	1	1
Homologous Recombination	RAD54L		1	1	1
Homologous Recombination	SEM1		0	0	0
Homologous Recombination	SMC6		1	1	1
Homologous Recombination	XRCC2		1	1	1
Homologous Recombination	XRCC3		1	1	1
Homologous Recombination	RBBP8		1	1	1
Homologous Recombination	SLX1A		0	0	1
Homologous Recombination	SLX1B		0	0	0
			20	20	20	20
Mismatch Excision repair (MMR)	MLH1		1	1	1
Mismatch Excision repair (MMR)	MLH3		1	1	1
Mismatch Excision repair (MMR)	MSH2		1	1	1
Mismatch Excision repair (MMR)	MSH3		1	1	1
Mismatch Excision repair (MMR)	MSH4		1	1	1
Mismatch Excision repair (MMR)	MSH5		1	1	1
Mismatch Excision repair (MMR)	MSH6		1	1	1
Mismatch Excision repair (MMR)	PMS1		1	1	1
Mismatch Excision repair (MMR)	PMS2		1	1	1
			9	9	9	9
Non-homologous end-joining	DCLRE1C		1	1	1
Non-homologous end-joining	LIG4		1	1	1
Non-homologous end-joining	PRKDC		1	1	1
Non-homologous end-joining	NHEJ1		1	1	1
Non-homologous end-joining	XRCC4		1	1	1
Non-homologous end-joining	XRCC5		1	1	1
Non-homologous end-joining	XRCC6		1	1	1
			7	7	7	7
Nucleotide Excision Repair (NER)	CCNH		1	1	1
Nucleotide Excision Repair (NER)	CDK7		1	1	1
Nucleotide Excision Repair (NER)	CETN2		1	1	1
Nucleotide Excision Repair (NER)	ERCC1		0	0	1
Nucleotide Excision Repair (NER)	ERCC2		0	0	1
Nucleotide Excision Repair (NER)	ERCC3		1	1	1
Nucleotide Excision Repair (NER)	ERCC4		1	1	1
Nucleotide Excision Repair (NER)	ERCC5		1	1	0
Nucleotide Excision Repair (NER)	FBXL2		1	1	1
Nucleotide Excision Repair (NER)	GTF2H1		1	1	1
Nucleotide Excision Repair (NER)	GTF2H2		1	1	1
Nucleotide Excision Repair (NER)	GTF2H3		1	1	1
Nucleotide Excision Repair (NER)	GTF2H4		0	1	1
Nucleotide Excision Repair (NER)	GTF2H5		1	1	1
Nucleotide Excision Repair (NER)	LIG1		0	0	1
Nucleotide Excision Repair (NER)	MNAT1		1	1	1
Nucleotide Excision Repair (NER)	RAD23A		0	1	1
Nucleotide Excision Repair (NER)	RAD23B		1	1	1
Nucleotide Excision Repair (NER)	RPA1		1	1	1
Nucleotide Excision Repair (NER)	RPA2		1	1	1
Nucleotide Excision Repair (NER)	RPA3		1	1	1
Nucleotide Excision Repair (NER)	XPA		1	1	1
Nucleotide Excision Repair (NER)	XPC		1	1	1
NER related	ERCC8		1	1	1
NER related	DDB1		1	1	1
NER related	DDB2		1	1	1
NER related	ERCC6		1	1	1
NER related	MMS19		1	1	1
NER related	UVSSA		1	1	1
NER related	XAB2		0	1	1
			24	27	29	26.6667

## Sheet: DRG LF fishes
Pathway	Gene		Scleropages formosus	Lepisosteus oculatus	Latimeria chalumnae	Mean
Base Excision Repair (BER)	APEX1		1	1	1
Base Excision Repair (BER)	APEX2		1	1	1
Base Excision Repair (BER)	LIG3		1	1	1
Base Excision Repair (BER)	MBD4		1	1	1
Base Excision Repair (BER)	MPG		1	1	1
Base Excision Repair (BER)	MUTYH		0	1	1
Base Excision Repair (BER)	NEIL1		0	1	1
Base Excision Repair (BER)	NEIL2		0	0	0
Base Excision Repair (BER)	NEIL3		1	1	1
Base Excision Repair (BER)	NTHL1		1	1	1
Base Excision Repair (BER)	OGG1		1	1	1
Base Excision Repair (BER)	PARG		1	1	1
Base Excision Repair (BER)	PARP1		1	1	1
Base Excision Repair (BER)	PARP2		1	1	1
Base Excision Repair (BER)	PARP3		1	1	1
Base Excision Repair (BER)	PNKP		1	1	1
Base Excision Repair (BER)	SMUG1		1	1	1
Base Excision Repair (BER)	TDG		0	1	1
Base Excision Repair (BER)	UNG		1	1	1
Base Excision Repair (BER)	XRCC1		1	1	1
			16	19	19	18
Conserved DNA damage response	ATR		1	1	1
Conserved DNA damage response	ATRIP		1	1	1
Conserved DNA damage response	CHEK1		1	1	1
Conserved DNA damage response	CHEK2		1	1	1
Conserved DNA damage response	HUS1		1	1	1
Conserved DNA damage response	RAD1		1	1	1
Conserved DNA damage response	RAD17		1	1	1
Conserved DNA damage response	RAD9A		1	1	1
Conserved DNA damage response	RRM1		1	1	1
Conserved DNA damage response	RRM2		1	1	1
Conserved DNA damage response	RRM2B		0	0	0
Conserved DNA damage response	TP53		1	1	1
Conserved DNA damage response	MDC1		1	0	1
Conserved DNA damage response	TOPBP1		1	1	1
Conserved DNA damage response	CLK2		1	0	1
Conserved DNA damage response	PER1		1	1	1
Conserved DNA damage response	TP53BP1		1	1	1
Conserved DNA damage response	RIF1		1	1	1
			17	15	17	16.3333
Direct Reversal of Damage	ALKBH3		1	1	1
Direct Reversal of Damage	ALKBH2		1	1	1
Direct Reversal of Damage	MGMT		1	1	1
			3	3	3	3
DNA polymerases	MAD2L2		1	1	1
DNA polymerases	PCNA		0	1	1
DNA polymerases	POLA1		1	1	1
DNA polymerases	POLB		1	1	1
DNA polymerases	POLD1		1	0	1
DNA polymerases	POLE		1	1	1
DNA polymerases	POLG		1	1	1
DNA polymerases	POLH		1	1	1
DNA polymerases	POLI		1	1	1
DNA polymerases	POLK		1	1	1
DNA polymerases	POLL		1	1	1
DNA polymerases	POLM		1	1	1
DNA polymerases	POLN		0	1	1
DNA polymerases	POLQ		1	1	0
DNA polymerases	REV1		1	1	1
DNA polymerases	REV3L		1	1	1
			14	15	15	14.6667
Editing and processing nucleases	EXO1		1	1	1
Editing and processing nucleases	FEN1		1	1	1
Editing and processing nucleases	ENDOV		1	1	1
Editing and processing nucleases	SPO11		1	1	1
Editing and processing nucleases	TREX1		0	0	0
Editing and processing nucleases	TREX2		0	0	1
Editing and processing nucleases	FAN1		1	1	1
Editing and processing nucleases	APTX		1	1	1
			6	6	7	6.33333
Fanconi anemia	FANCA		1	0	1
Fanconi anemia	FANCE		1	1	1
Fanconi anemia	FANCB		1	1	1
Fanconi anemia	FANCC		1	1	1
Fanconi anemia	FANCD2		1	1	1
Fanconi anemia	FANCF		0	0	1
Fanconi anemia	FANCG		1	1	1
Fanconi anemia	FANCI		1	1	1
Fanconi anemia	FANCL		1	1	1
Fanconi anemia	FANCM		1	1	1
Fanconi anemia	SLX4		1	1	1
Fanconi anemia	FAAP20		1	1	1
Fanconi anemia	FAAP24		1	1	0
Fanconi anemia	BRIP1		1	1	1
Fanconi anemia	PALB2		1	1	1
			14	13	14	13.6667
Homologous Recombination	BRCA1		1	1	1
Homologous Recombination	BRCA2		1	1	1
Homologous Recombination	DMC1		1	1	1
Homologous Recombination	EME1		1	1	1
Homologous Recombination	EME2		1	1	1
Homologous Recombination	GEN1		1	1	1
Homologous Recombination	MRE11		1	1	1
Homologous Recombination	MUS81		1	1	1
Homologous Recombination	NBN		1	1	1
Homologous Recombination	RAD21		1	1	1
Homologous Recombination	RAD50		1	1	1
Homologous Recombination	RAD51		1	1	1
Homologous Recombination	RAD51C		1	1	1
Homologous Recombination	RAD51B		1	1	1
Homologous Recombination	RAD51D		1	1	1
Homologous Recombination	RAD52		1	1	1
Homologous Recombination	RAD54B		1	1	1
Homologous Recombination	RAD54L		0	1	0
Homologous Recombination	SEM1		0	1	1
Homologous Recombination	SMC6		1	1	1
Homologous Recombination	XRCC2		1	1	1
Homologous Recombination	XRCC3		1	1	1
Homologous Recombination	RBBP8		1	1	1
Homologous Recombination	SLX1A		0	0	1
Homologous Recombination	SLX1B		0	0	0
			21	23	23	22.3333
Mismatch Excision repair (MMR)	MLH1		1	1	1
Mismatch Excision repair (MMR)	MLH3		1	1	1
Mismatch Excision repair (MMR)	MSH2		1	1	0
Mismatch Excision repair (MMR)	MSH3		1	1	1
Mismatch Excision repair (MMR)	MSH4		1	1	1
Mismatch Excision repair (MMR)	MSH5		1	0	1
Mismatch Excision repair (MMR)	MSH6		1	1	1
Mismatch Excision repair (MMR)	PMS1		1	1	1
Mismatch Excision repair (MMR)	PMS2		1	1	1
			9	8	8	8.33333
Non-homologous end-joining	DCLRE1C		0	1	0
Non-homologous end-joining	LIG4		1	1	1
Non-homologous end-joining	PRKDC		1	1	1
Non-homologous end-joining	NHEJ1		1	1	1
Non-homologous end-joining	XRCC4		1	1	1
Non-homologous end-joining	XRCC5		1	1	1
Non-homologous end-joining	XRCC6		1	1	1
			6	7	6	6.33333
Nucleotide Excision Repair (NER)	CCNH		1	1	1
Nucleotide Excision Repair (NER)	CDK7		1	1	1
Nucleotide Excision Repair (NER)	CETN2		1	0	1
Nucleotide Excision Repair (NER)	ERCC1		1	1	1
Nucleotide Excision Repair (NER)	ERCC2		1	1	1
Nucleotide Excision Repair (NER)	ERCC3		1	0	1
Nucleotide Excision Repair (NER)	ERCC4		1	1	1
Nucleotide Excision Repair (NER)	ERCC5		1	1	1
Nucleotide Excision Repair (NER)	FBXL2		1	1	1
Nucleotide Excision Repair (NER)	GTF2H1		1	0	1
Nucleotide Excision Repair (NER)	GTF2H2		0	0	1
Nucleotide Excision Repair (NER)	GTF2H3		1	1	1
Nucleotide Excision Repair (NER)	GTF2H4		1	0	1
Nucleotide Excision Repair (NER)	GTF2H5		1	1	1
Nucleotide Excision Repair (NER)	LIG1		1	1	0
Nucleotide Excision Repair (NER)	MNAT1		1	1	1
Nucleotide Excision Repair (NER)	RAD23A		0	1	1
Nucleotide Excision Repair (NER)	RAD23B		1	1	1
Nucleotide Excision Repair (NER)	RPA1		1	1	1
Nucleotide Excision Repair (NER)	RPA2		1	1	1
Nucleotide Excision Repair (NER)	RPA3		1	1	1
Nucleotide Excision Repair (NER)	XPA		1	1	1
Nucleotide Excision Repair (NER)	XPC		1	1	1
NER related	ERCC8		1	1	1
NER related	DDB1		1	1	1
NER related	DDB2		1	1	0
NER related	ERCC6		1	0	1
NER related	MMS19		1	1	1
NER related	UVSSA		1	1	1
NER related	XAB2		1	1	1
			28	24	28	26.6667

## Sheet: DRG RS fishes
Pathway	Gene		Notothenia coriiceps	Maylandia zebra	Pundamilia nyererei	Haplochromis burtoni	Mean
Base Excision Repair (BER)	APEX1		1	1	1	1
Base Excision Repair (BER)	APEX2		1	1	1	1
Base Excision Repair (BER)	LIG3		0	1	1	1
Base Excision Repair (BER)	MBD4		1	1	1	1
Base Excision Repair (BER)	MPG		1	1	1	1
Base Excision Repair (BER)	MUTYH		0	1	1	1
Base Excision Repair (BER)	NEIL1		1	1	1	1
Base Excision Repair (BER)	NEIL2		0	0	0	0
Base Excision Repair (BER)	NEIL3		1	1	1	1
Base Excision Repair (BER)	NTHL1		1	1	1	1
Base Excision Repair (BER)	OGG1		1	1	1	1
Base Excision Repair (BER)	PARG		0	1	0	1
Base Excision Repair (BER)	PARP1		1	1	1	1
Base Excision Repair (BER)	PARP2		0	1	1	1
Base Excision Repair (BER)	PARP3		1	1	1	1
Base Excision Repair (BER)	PNKP		1	1	1	1
Base Excision Repair (BER)	SMUG1		1	1	1	1
Base Excision Repair (BER)	TDG		0	0	0	0
Base Excision Repair (BER)	UNG		1	1	1	1
Base Excision Repair (BER)	XRCC1		1	1	1	1
			14	18	17	18	16.75
Conserved DNA damage response	ATR		0	1	1	1
Conserved DNA damage response	ATRIP		1	1	1	1
Conserved DNA damage response	CHEK1		1	1	1	1
Conserved DNA damage response	CHEK2		0	1	0	1
Conserved DNA damage response	HUS1		0	1	1	1
Conserved DNA damage response	RAD1		1	1	1	1
Conserved DNA damage response	RAD17		1	1	1	1
Conserved DNA damage response	RAD9A		1	1	1	1
Conserved DNA damage response	RRM1		0	0	1	0
Conserved DNA damage response	RRM2		0	0	0	1
Conserved DNA damage response	RRM2B		0	1	0	0
Conserved DNA damage response	TP53		1	0	0	0
Conserved DNA damage response	MDC1		0	1	1	1
Conserved DNA damage response	TOPBP1		1	1	1	1
Conserved DNA damage response	CLK2		1	1	1	0
Conserved DNA damage response	PER1		1	1	1	1
Conserved DNA damage response	TP53BP1		0	1	1	1
Conserved DNA damage response	RIF1		1	1	1	1
			10	15	14	14	13.25
Direct Reversal of Damage	ALKBH3		0	1	1	1
Direct Reversal of Damage	ALKBH2		1	1	1	1
Direct Reversal of Damage	MGMT		1	1	1	1
			2	3	3	3	2.75
DNA polymerases	MAD2L2		1	1	1	1
DNA polymerases	PCNA		1	1	1	1
DNA polymerases	POLA1		0	1	1	1
DNA polymerases	POLB		1	1	1	1
DNA polymerases	POLD1		0	1	1	1
DNA polymerases	POLE		1	1	1	1
DNA polymerases	POLG		1	1	1	1
DNA polymerases	POLH		1	1	1	1
DNA polymerases	POLI		1	1	1	1
DNA polymerases	POLK		1	1	1	1
DNA polymerases	POLL		1	1	1	1
DNA polymerases	POLM		1	1	1	1
DNA polymerases	POLN		1	1	1	1
DNA polymerases	POLQ		0	1	1	1
DNA polymerases	REV1		1	1	1	1
DNA polymerases	REV3L		0	1	1	1
			12	16	16	16	15
Editing and processing nucleases	EXO1		1	1	1	1
Editing and processing nucleases	FEN1		1	1	1	1
Editing and processing nucleases	ENDOV		0	1	1	1
Editing and processing nucleases	SPO11		1	1	1	1
Editing and processing nucleases	TREX1		0	1	0	0
Editing and processing nucleases	TREX2		0	0	0	0
Editing and processing nucleases	FAN1		1	1	1	1
Editing and processing nucleases	APTX		1	1	1	1
			5	7	6	6	6
Fanconi anemia	FANCA		1	1	1	1
Fanconi anemia	FANCE		1	1	1	1
Fanconi anemia	FANCB		1	1	1	1
Fanconi anemia	FANCC		0	1	1	1
Fanconi anemia	FANCD2		1	1	1	1
Fanconi anemia	FANCF		1	1	1	1
Fanconi anemia	FANCG		1	1	1	0
Fanconi anemia	FANCI		1	1	1	1
Fanconi anemia	FANCL		1	1	1	1
Fanconi anemia	FANCM		0	1	1	1
Fanconi anemia	SLX4		1	1	1	1
Fanconi anemia	FAAP20		1	1	1	1
Fanconi anemia	FAAP24		0	1	1	1
Fanconi anemia	BRIP1		0	1	1	1
Fanconi anemia	PALB2		1	1	1	1
			11	15	15	14	13.75
Homologous Recombination	BRCA1		1	1	1	1
Homologous Recombination	BRCA2		1	1	1	1
Homologous Recombination	DMC1		0	1	1	1
Homologous Recombination	EME1		1	1	1	1
Homologous Recombination	EME2		1	1	1	1
Homologous Recombination	GEN1		1	1	1	1
Homologous Recombination	MRE11		1	1	1	1
Homologous Recombination	MUS81		1	1	0	1
Homologous Recombination	NBN		1	1	1	1
Homologous Recombination	RAD21		1	0	1	0
Homologous Recombination	RAD50		0	1	1	1
Homologous Recombination	RAD51		0	1	1	1
Homologous Recombination	RAD51C		0	0	0	0
Homologous Recombination	RAD51B		1	0	0	0
Homologous Recombination	RAD51D		0	1	1	1
Homologous Recombination	RAD52		1	1	1	1
Homologous Recombination	RAD54B		1	1	1	1
Homologous Recombination	RAD54L		1	1	1	1
Homologous Recombination	SEM1		0	1	1	1
Homologous Recombination	SMC6		0	1	1	1
Homologous Recombination	XRCC2		1	1	1	1
Homologous Recombination	XRCC3		1	1	1	1
Homologous Recombination	RBBP8		1	1	1	1
Homologous Recombination	SLX1A		0	0	0	0
Homologous Recombination	SLX1B		0	0	0	0
			16	20	20	20	19
Mismatch Excision repair (MMR)	MLH1		0	1	1	1
Mismatch Excision repair (MMR)	MLH3		1	1	1	1
Mismatch Excision repair (MMR)	MSH2		1	1	1	1
Mismatch Excision repair (MMR)	MSH3		0	1	1	0
Mismatch Excision repair (MMR)	MSH4		1	1	1	1
Mismatch Excision repair (MMR)	MSH5		0	1	1	1
Mismatch Excision repair (MMR)	MSH6		1	1	1	1
Mismatch Excision repair (MMR)	PMS1		0	1	1	1
Mismatch Excision repair (MMR)	PMS2		1	1	1	1
			5	9	9	8	7.75
Non-homologous end-joining	DCLRE1C		1	1	1	0
Non-homologous end-joining	LIG4		1	1	1	1
Non-homologous end-joining	PRKDC		1	1	1	1
Non-homologous end-joining	NHEJ1		1	1	1	1
Non-homologous end-joining	XRCC4		1	1	1	1
Non-homologous end-joining	XRCC5		1	1	1	1
Non-homologous end-joining	XRCC6		0	1	1	1
			6	7	7	6	6.5
Nucleotide Excision Repair (NER)	CCNH		1	1	1	1
Nucleotide Excision Repair (NER)	CDK7		1	1	1	1
Nucleotide Excision Repair (NER)	CETN2		0	1	1	0
Nucleotide Excision Repair (NER)	ERCC1		1	1	1	1
Nucleotide Excision Repair (NER)	ERCC2		1	1	1	1
Nucleotide Excision Repair (NER)	ERCC3		1	1	1	1
Nucleotide Excision Repair (NER)	ERCC4		1	1	1	1
Nucleotide Excision Repair (NER)	ERCC5		1	1	1	1
Nucleotide Excision Repair (NER)	FBXL2		0	1	1	1
Nucleotide Excision Repair (NER)	GTF2H1		1	1	1	1
Nucleotide Excision Repair (NER)	GTF2H2		0	0	0	0
Nucleotide Excision Repair (NER)	GTF2H3		1	1	1	1
Nucleotide Excision Repair (NER)	GTF2H4		0	1	1	1
Nucleotide Excision Repair (NER)	GTF2H5		1	1	1	1
Nucleotide Excision Repair (NER)	LIG1		0	1	1	1
Nucleotide Excision Repair (NER)	MNAT1		1	1	1	1
Nucleotide Excision Repair (NER)	RAD23A		0	1	1	1
Nucleotide Excision Repair (NER)	RAD23B		1	1	1	1
Nucleotide Excision Repair (NER)	RPA1		0	1	0	1
Nucleotide Excision Repair (NER)	RPA2		1	1	1	1
Nucleotide Excision Repair (NER)	RPA3		1	1	1	1
Nucleotide Excision Repair (NER)	XPA		1	1	1	1
Nucleotide Excision Repair (NER)	XPC		1	1	1	1
NER related	ERCC8		1	1	1	1
NER related	DDB1		1	1	0	1
NER related	DDB2		1	1	1	1
NER related	ERCC6		0	1	1	1
NER related	MMS19		1	1	1	1
NER related	UVSSA		0	1	1	1
NER related	XAB2		1	1	1	1
			21	29	27	28	26.25

## Sheet: ALL DRGs sums and means
M-LF	147	121	144	140	145	147	148	141.714
M-R	147	150	146	148	144	147	148	147	149	150	143	147	147	149	149	147	147	147.353
B-LF	117	106	108	113	119	118	120	146	120	143	121
B-R	125	130	135	130
F-LF	134	133	140	135.667
F-R	102	139	134	133	127
							LF		R
							147		147
							121		150
							144		146
							140		148
							145		144
							147		147
							148		148
							117		147
							106		149
							108		150
							113		143
							119		147
							118		147
							120		149
							146		149
							120		147
							143		147
							134		125
							133		130
							140		135
							130.45		102
									139
									134
									133
									141.792

## Sheet: DRGs sums and means per group
Pathway	Living fossil species																				Mean	Radiated species																								Mean
Base Excision Repair (BER)	1	1	1	1	1	1	1	0	0	0	0	0	0	1	1	1	1	1	1	1		1	1	1	1	1	1	1	1	1	1	1	1	1	1	1	1	1	1	1	1	1	1	1	1
	1	1	1	1	1	1	1	0	0	0	0	0	0	0	1	0	1	1	1	1		1	1	1	1	1	1	1	1	1	1	1	1	1	1	1	1	1	0	0	1	1	1	1	1
	1	1	1	1	1	1	1	1	1	0	0	1	1	1	1	1	1	1	1	1		1	1	1	1	1	1	1	1	1	1	1	1	1	1	1	1	1	1	1	0	0	1	1	1
	1	1	1	1	1	1	1	1	0	1	0	1	1	1	1	1	1	1	1	1		1	1	1	1	1	1	1	1	1	1	1	1	1	1	1	1	1	1	1	1	1	1	1	1
	1	1	1	0	1	1	1	1	1	1	1	1	1	0	1	0	1	1	1	1		1	1	1	1	1	1	1	1	1	1	1	1	1	1	1	1	1	1	1	1	1	1	1	1
	1	1	1	1	1	1	1	1	1	1	1	1	1	1	1	1	1	0	1	1		1	1	1	1	1	1	1	1	1	1	1	1	1	1	1	1	1	1	1	1	0	1	1	1
	1	1	1	1	1	1	1	1	1	1	1	1	1	1	1	1	1	0	1	1		1	1	1	1	1	1	1	1	1	1	1	1	1	1	1	1	1	1	1	1	1	1	1	1
	1	1	1	1	1	1	1	1	1	1	1	1	1	1	1	1	1	0	0	0		1	1	1	1	1	1	1	1	1	1	1	1	1	1	1	1	1	1	1	1	0	0	0	0
	1	1	1	1	1	1	1	1	1	1	0	1	1	1	1	1	1	1	1	1		1	1	1	1	1	1	1	1	1	1	1	1	1	1	1	1	1	1	1	1	1	1	1	1
	1	1	1	1	1	1	1	1	1	1	1	1	1	1	1	1	1	1	1	1		1	1	1	1	1	1	1	1	1	1	1	1	1	1	1	1	1	1	1	1	1	1	1	1
	1	1	1	1	1	1	1	0	0	0	0	0	0	1	0	1	0	1	1	1		1	1	1	1	1	1	1	1	1	1	1	1	1	1	1	1	1	0	1	1	1	1	1	1
	1	1	1	1	1	1	1	1	1	1	1	1	1	1	1	1	1	1	1	1		1	1	1	1	1	1	1	1	1	1	1	1	1	1	1	1	1	1	1	1	0	1	0	1
	1	1	1	1	1	1	1	1	1	1	1	1	1	1	1	1	1	1	1	1		1	1	1	1	1	1	1	1	1	1	1	1	1	1	1	1	1	1	1	1	1	1	1	1
	1	1	1	1	1	1	1	0	0	0	0	0	0	1	1	1	1	1	1	1		1	1	1	1	1	1	1	1	1	1	1	1	1	1	1	1	1	0	0	1	0	1	1	1
	1	1	1	1	1	1	1	1	1	0	1	1	1	1	1	1	1	1	1	1		1	1	1	1	1	1	1	1	1	1	1	1	1	1	1	1	1	1	1	1	1	1	1	1
	1	1	1	1	1	1	1	0	0	0	0	0	0	0	1	0	1	1	1	1		1	1	1	1	1	1	1	1	1	1	1	1	1	1	1	1	1	0	0	1	1	1	1	1
	1	1	1	1	1	1	0	0	1	1	0	0	0	0	1	0	1	1	1	1		1	1	1	1	1	1	1	1	1	1	1	1	1	1	1	1	1	0	0	1	1	1	1	1
	1	1	1	1	1	1	1	1	1	1	1	1	1	1	1	1	1	0	1	1		1	1	1	1	1	1	1	1	1	1	1	1	1	1	1	1	1	1	1	1	0	0	0	0
	1	1	1	1	1	1	1	1	1	1	1	1	1	1	1	1	1	1	1	1		1	1	1	1	1	1	1	1	1	1	1	1	1	1	1	1	1	1	1	0	1	1	1	1
	1	0	1	1	1	1	1	0	0	0	0	0	0	1	1	1	1	1	1	1		1	1	1	1	1	1	1	1	1	1	1	1	1	1	1	1	1	0	0	1	1	1	1	1
	20	19	20	19	20	20	19	13	13	12	10	13	13	16	19	16	19	16	19	19	16.75	20	20	20	20	20	20	20	20	20	20	20	20	20	20	20	20	20	14	15	18	14	18	17	18	18.9167
Conserved DNA damage response	1	1	1	1	1	1	1	1	1	1	1	1	1	1	1	1	1	1	1	1		1	1	1	1	1	1	1	1	1	1	1	1	1	1	1	1	1	1	1	1	0	1	1	1
	1	1	1	1	1	1	1	1	1	1	1	1	1	0	1	0	1	1	1	1		1	1	1	1	1	1	1	1	1	1	1	1	1	1	1	1	1	1	1	1	1	1	1	1
	1	1	1	1	1	1	1	0	1	0	1	0	0	1	1	1	1	1	1	1		1	1	1	1	1	1	1	1	1	1	1	1	1	1	1	1	1	1	1	1	1	1	1	1
	1	1	1	1	1	1	1	1	1	1	1	1	1	1	1	1	1	1	1	1		1	1	1	1	1	1	1	1	1	1	1	1	1	1	1	1	1	1	1	0	0	1	0	1
	1	1	1	1	1	1	1	1	1	1	1	1	1	1	1	0	1	1	1	1		1	1	1	1	1	1	1	1	1	1	1	1	1	0	1	1	1	1	1	1	0	1	1	1
	1	1	1	1	1	1	1	1	1	1	1	1	1	1	1	1	1	1	1	1		1	1	1	1	1	1	1	1	1	1	1	1	1	1	1	1	1	1	1	1	1	1	1	1
	1	1	1	1	1	1	1	1	0	1	1	0	1	1	1	1	1	1	1	1		1	1	1	1	1	1	1	1	1	1	1	1	1	1	1	1	1	1	1	1	1	1	1	1
	1	1	1	1	1	1	1	0	1	0	0	0	0	1	1	0	1	1	1	1		1	1	1	1	1	1	1	1	1	1	1	1	1	1	1	1	1	1	1	1	1	1	1	1
	1	1	1	1	1	1	1	1	1	0	1	1	1	1	1	1	1	1	1	1		1	1	1	1	1	1	1	1	1	1	1	1	1	1	1	1	1	1	1	1	0	0	1	0
	1	1	1	1	1	1	1	0	0	0	0	0	1	1	1	1	1	1	1	1		1	1	1	1	1	1	1	1	1	1	1	1	1	1	1	1	1	1	1	1	0	0	0	1
	1	1	1	1	1	1	1	1	0	0	0	1	1	1	1	1	1	0	0	0		1	1	1	1	1	1	1	1	1	1	1	1	1	1	1	1	1	1	1	1	0	1	0	0
	1	1	1	1	1	1	1	0	0	0	0	0	0	0	1	0	1	1	1	1		1	1	1	1	1	1	1	1	1	1	1	1	1	1	1	1	1	0	0	0	1	0	0	0
	1	1	1	1	1	1	1	0	0	0	0	0	0	0	1	0	0	1	0	1		1	1	1	1	1	1	1	1	1	1	1	1	1	1	1	1	1	0	0	1	0	1	1	1
	1	1	1	1	1	1	1	1	1	1	1	1	1	1	1	1	1	1	1	1		1	1	1	1	1	1	1	1	1	1	1	1	1	1	1	1	1	1	1	1	1	1	1	1
	1	0	1	1	1	1	1	1	1	1	1	1	1	1	1	1	1	1	0	1		1	1	1	1	1	1	1	1	1	1	1	1	1	1	1	1	1	1	1	1	1	1	1	0
	1	1	1	1	1	1	1	0	0	0	0	0	0	0	1	0	1	1	1	1		1	1	1	1	1	1	1	1	1	1	1	1	1	1	1	1	1	0	0	1	1	1	1	1
	1	0	1	1	1	1	1	1	1	1	1	1	1	1	1	1	1	1	1	1		1	1	1	1	1	1	1	1	1	1	1	1	1	1	1	1	1	1	1	1	0	1	1	1
	1	1	1	1	1	1	1	1	1	1	1	1	1	1	1	1	1	1	1	1		1	1	1	1	1	1	1	1	1	1	1	1	1	1	1	1	1	1	1	1	1	1	1	1
	18	16	18	18	18	18	18	12	12	10	12	11	13	14	18	12	17	17	15	17	15.2	18	18	18	18	18	18	18	18	18	18	18	18	18	17	18	18	18	15	15	16	10	15	14	14	16.8333
Direct Reversal of Damage	1	1	1	1	1	1	1	1	1	1	1	1	1	1	1	1	1	1	1	1		1	1	1	1	1	1	1	1	1	1	1	1	1	1	1	1	1	1	1	1	0	1	1	1
	1	1	1	1	1	1	1	1	1	1	1	1	1	1	1	1	1	1	1	1		1	1	1	1	1	1	1	1	1	1	1	1	1	1	1	1	1	1	1	0	1	1	1	1
	1	1	1	1	1	1	1	1	1	0	1	0	1	1	1	1	1	1	1	1		1	1	1	1	1	1	1	1	1	1	1	1	1	1	1	1	1	1	1	1	1	1	1	1
	3	3	3	3	3	3	3	3	3	2	3	2	3	3	3	3	3	3	3	3	2.9	3	3	3	3	3	3	3	3	3	3	3	3	3	3	3	3	3	3	3	2	2	3	3	3	2.91667
DNA polymerases	1	1	1	1	1	1	1	1	1	1	1	1	1	1	1	1	1	1	1	1		1	1	0	1	1	1	1	1	1	1	1	1	1	1	1	1	1	1	1	0	1	1	1	1
	1	1	1	1	1	1	1	1	1	1	1	1	1	1	1	1	1	0	1	1		1	1	1	1	1	1	1	1	1	1	1	1	1	1	1	1	1	1	1	1	1	1	1	1
	1	0	1	1	1	1	1	0	1	1	0	1	1	1	1	1	1	1	1	1		1	1	1	1	1	1	1	1	1	1	1	1	1	1	1	1	1	1	1	1	0	1	1	1
	1	1	1	1	1	1	1	1	1	1	1	1	1	1	1	0	1	1	1	1		1	1	1	1	1	1	1	1	1	1	1	1	1	1	1	1	1	1	1	1	1	1	1	1
	1	1	0	1	1	1	1	0	0	0	0	0	0	0	1	0	1	1	0	1		1	1	1	1	1	1	1	1	1	1	1	1	1	1	1	1	1	0	0	1	0	1	1	1
	1	1	1	1	1	1	1	1	1	0	1	1	1	0	1	0	1	1	1	1		1	1	1	1	1	1	1	1	1	1	1	1	1	1	1	1	1	1	1	1	1	1	1	1
	1	0	1	1	1	1	1	1	1	1	1	1	1	1	1	1	1	1	1	1		1	1	1	1	1	1	1	1	1	1	1	1	1	1	1	1	1	1	1	1	1	1	1	1
	1	1	1	1	1	1	1	1	1	1	1	1	1	1	1	1	1	1	1	1		1	1	1	1	1	1	1	1	1	1	1	1	1	1	1	1	1	1	1	1	1	1	1	1
	1	1	1	1	1	1	1	1	0	0	1	1	1	0	1	0	1	1	1	1		1	1	1	1	1	1	1	1	1	1	1	1	1	1	1	1	1	0	0	1	1	1	1	1
	1	1	1	1	1	1	1	1	0	1	1	1	1	1	1	1	1	1	1	1		1	1	1	1	1	1	1	1	1	1	1	1	1	1	1	1	1	1	1	1	1	1	1	1
	1	1	1	1	1	1	1	1	1	1	1	1	1	1	1	1	1	1	1	1		1	1	1	1	1	1	1	1	1	1	1	1	1	1	1	1	1	1	1	1	1	1	1	1
	1	1	1	1	1	1	1	0	0	0	0	0	0	1	1	0	1	1	1	1		1	1	1	1	1	1	1	1	1	1	1	1	1	1	1	1	1	0	0	0	1	1	1	1
	1	1	1	1	1	1	1	1	1	1	1	1	1	1	1	1	1	0	1	1		1	1	1	1	0	1	1	1	1	1	1	1	1	1	1	1	1	1	1	0	1	1	1	1
	1	1	1	1	1	1	1	1	1	1	1	1	1	1	1	1	1	1	1	0		1	1	1	1	1	1	1	1	1	1	1	1	1	1	1	1	1	1	1	1	0	1	1	1
	1	1	1	1	1	1	1	1	0	1	1	1	1	1	1	1	1	1	1	1		1	1	1	1	1	1	1	1	1	1	1	1	1	1	1	1	1	1	1	1	1	1	1	1
	1	1	1	1	1	1	1	1	1	1	1	1	1	1	1	1	1	1	1	1		1	1	1	1	1	1	1	1	1	1	1	1	1	1	1	1	1	1	1	1	0	1	1	1
	16	14	15	16	16	16	16	13	11	12	13	14	14	13	16	11	16	14	15	15	14.3	16	16	15	16	15	16	16	16	16	16	16	16	16	16	16	16	16	13	13	13	12	16	16	16	15.375
Editing and processing nucleases	1	1	1	1	1	1	1	1	1	1	1	0	1	1	1	1	1	1	1	1		1	1	1	1	1	1	1	1	1	1	1	1	1	1	1	1	1	1	1	1	1	1	1	1
	1	1	1	1	1	1	1	1	1	1	1	1	1	1	1	1	1	1	1	1		1	1	1	1	1	1	1	1	1	1	1	1	1	1	1	1	1	1	1	1	1	1	1	1
	1	0	1	1	1	1	1	1	1	1	1	1	1	1	1	1	1	1	1	1		1	1	1	0	1	0	1	1	1	1	1	0	1	1	1	1	1	1	1	1	0	1	1	1
	1	1	1	1	1	1	1	1	1	1	1	1	1	1	1	1	1	1	1	1		1	1	1	1	1	1	1	1	1	1	1	1	1	1	1	1	1	1	1	1	1	1	1	1
	1	1	1	1	1	1	1	0	0	0	0	0	0	0	0	0	0	0	0	0		0	1	1	1	1	0	1	1	1	1	1	1	1	1	1	1	1	0	0	1	0	1	0	0
	1	1	1	1	1	1	1	0	0	0	0	0	0	0	0	0	0	0	0	1		1	1	1	1	1	1	1	1	1	1	1	1	0	1	1	1	1	0	0	1	0	0	0	0
	1	1	1	1	1	1	1	0	1	1	0	1	1	1	1	1	1	1	1	1		1	1	1	1	1	1	1	1	1	1	1	1	1	1	1	1	1	1	1	1	1	1	1	1
	1	0	1	1	1	1	1	1	1	1	1	1	1	1	1	1	1	1	1	1		1	1	1	1	1	1	1	1	1	1	1	1	1	1	1	1	1	1	1	1	1	1	1	1
	8	6	8	8	8	8	8	5	6	6	5	5	6	6	6	6	6	6	6	7	6.5	7	8	8	7	8	6	8	8	8	8	8	7	7	8	8	8	8	6	6	8	5	7	6	6	7.25
Fanconi anemia	1	1	1	1	1	1	1	1	1	1	1	1	1	1	1	1	1	1	0	1		1	1	1	1	1	1	1	1	1	1	1	1	1	1	1	1	1	1	1	0	1	1	1	1
	1	1	1	1	1	1	1	1	1	0	1	1	1	1	1	1	1	1	1	1		1	1	1	1	0	1	1	1	1	1	1	1	1	1	1	1	0	1	1	1	1	1	1	1
	1	1	1	1	1	1	1	1	1	1	1	1	1	1	1	1	1	1	1	1		1	1	1	1	1	1	1	1	1	1	1	1	1	1	1	1	1	1	1	1	1	1	1	1
	1	1	1	1	1	1	1	1	0	1	1	1	1	1	1	1	1	1	1	1		1	1	1	1	1	1	1	1	1	1	1	1	1	1	1	1	1	1	1	1	0	1	1	1
	1	0	1	1	1	1	1	1	0	1	1	1	1	0	1	0	1	1	1	1		1	1	1	1	1	1	1	1	1	1	1	1	1	1	1	1	1	1	1	1	1	1	1	1
	1	0	1	1	1	1	1	1	0	1	1	1	0	0	0	0	0	0	0	1		1	1	1	1	1	1	1	1	1	1	1	1	1	1	1	1	1	1	1	1	1	1	1	1
	1	1	1	1	1	1	1	1	1	1	1	1	1	1	1	1	1	1	1	1		1	1	1	1	1	1	1	1	1	1	1	1	1	1	1	1	1	1	1	1	1	1	1	0
	1	1	1	1	1	1	1	1	1	1	1	1	0	1	1	1	1	1	1	1		1	1	1	1	1	1	1	1	1	1	1	1	1	1	1	1	1	1	1	1	1	1	1	1
	1	1	1	0	1	1	1	1	1	1	1	1	1	1	1	1	1	1	1	1		1	1	1	1	1	1	1	1	1	1	0	1	1	1	1	1	1	1	1	1	1	1	1	1
	1	1	1	1	1	1	1	1	1	1	1	1	1	1	1	1	1	1	1	1		1	1	1	1	1	1	1	1	1	1	1	1	1	1	1	1	1	1	1	1	0	1	1	1
	1	0	1	1	1	1	1	1	1	1	1	0	1	1	1	1	1	1	1	1		1	1	1	1	1	1	1	1	1	1	1	1	1	1	1	1	1	1	1	1	1	1	1	1
	1	1	1	0	0	1	0	0	1	0	0	0	0	1	1	1	1	1	1	1		0	1	1	0	0	0	1	0	0	1	1	1	1	1	1	0	1	0	1	0	1	1	1	1
	1	1	1	1	1	1	1	1	1	1	1	1	1	1	1	1	1	1	1	0		1	1	1	1	1	1	1	0	1	1	1	1	1	1	1	1	1	1	1	1	0	1	1	1
	1	1	1	1	1	1	1	1	1	1	1	1	1	1	1	1	1	1	1	1		1	1	1	1	1	1	1	1	1	1	1	1	1	1	1	1	1	1	1	1	0	1	1	1
	1	1	1	1	1	1	1	1	1	1	1	1	1	1	1	1	1	1	1	1		1	1	1	1	1	1	1	1	1	1	1	1	1	1	1	1	1	1	1	1	1	1	1	1
	15	12	15	13	14	15	14	14	12	13	14	13	12	13	14	13	14	14	13	14	13.55	14	15	15	14	13	14	15	13	14	15	14	15	15	15	15	14	14	14	15	13	11	15	15	14	14.2083
Homologous Recombination	1	0	1	1	1	1	1	1	1	1	1	1	1	1	1	1	1	1	1	1		1	1	1	1	1	1	1	1	1	1	1	1	0	1	1	1	1	1	1	1	1	1	1	1
	1	1	1	1	1	1	1	1	1	1	1	1	1	1	1	1	1	1	1	1		1	1	1	1	1	1	1	1	1	1	1	1	1	1	1	1	1	1	1	1	1	1	1	1
	1	1	1	1	1	1	1	1	0	1	1	1	1	1	1	1	1	1	1	1		1	1	1	1	1	1	1	1	1	1	1	1	1	1	1	1	1	1	1	1	0	1	1	1
	1	1	1	1	1	1	1	0	1	1	1	1	1	1	1	1	1	1	1	1		1	1	1	1	1	1	1	1	1	1	1	1	1	1	1	1	1	1	1	1	1	1	1	1
	1	0	1	1	1	0	1	0	0	0	1	0	0	1	1	1	1	1	1	1		1	1	1	1	1	1	1	1	1	1	1	1	1	1	1	1	1	0	0	0	1	1	1	1
	1	1	0	1	1	1	1	1	1	1	1	1	1	1	1	1	1	1	1	1		1	1	1	1	1	1	1	1	1	1	1	1	1	1	1	1	1	1	1	1	1	1	1	1
	1	1	1	1	1	1	1	1	1	1	1	1	1	1	1	1	1	1	1	1		1	1	1	1	1	1	1	1	1	1	1	1	1	1	1	1	1	1	1	1	1	1	1	1
	1	0	1	1	1	1	1	0	0	0	0	0	0	0	1	0	1	1	1	1		1	1	1	1	1	1	1	1	1	1	1	1	1	1	1	1	1	0	0	0	1	1	0	1
	1	1	1	1	1	1	1	1	1	1	1	1	1	1	1	1	1	1	1	1		1	1	1	1	1	1	1	1	1	1	1	1	1	1	1	1	1	1	1	1	1	1	1	1
	1	1	1	1	1	1	1	1	1	1	1	1	1	1	1	1	1	1	1	1		1	1	1	1	1	1	1	1	1	1	1	1	1	1	1	1	1	1	1	1	1	0	1	0
	1	1	1	1	1	1	1	1	0	1	1	1	1	1	1	1	1	1	1	1		1	1	1	1	1	1	1	1	1	1	0	1	1	1	1	1	1	1	1	1	0	1	1	1
	1	1	1	1	1	1	1	1	1	1	1	1	1	1	1	1	1	1	1	1		1	1	1	1	1	1	1	1	1	1	1	1	1	1	1	1	1	1	1	1	0	1	1	1
	0	1	1	1	0	1	1	1	1	1	1	1	1	1	1	1	1	1	1	1		1	1	1	1	1	1	1	1	1	1	1	1	1	1	1	1	1	1	1	1	0	0	0	0
	1	0	1	1	1	1	1	1	1	1	1	1	1	1	1	1	1	1	1	1		1	1	1	1	1	1	1	1	1	1	1	1	1	1	1	1	1	1	1	1	1	0	0	0
	1	0	1	1	1	1	1	1	1	1	1	1	1	1	1	1	1	1	1	1		1	1	1	1	1	1	1	1	1	1	1	1	1	1	1	1	1	1	1	0	0	1	1	1
	1	0	1	1	1	1	1	1	1	1	1	1	1	1	1	1	1	1	1	1		1	1	1	1	1	1	1	1	1	1	1	1	1	1	1	1	1	1	1	1	1	1	1	1
	1	1	1	1	1	1	1	1	1	1	1	1	1	1	1	1	1	1	1	1		1	1	1	1	0	1	1	1	1	1	1	1	1	1	1	1	1	1	1	1	1	1	1	1
	1	0	1	1	1	1	1	1	1	1	1	1	1	0	1	1	1	0	1	0		1	1	1	1	1	1	1	1	1	1	1	1	1	1	1	1	1	1	1	1	1	1	1	1
	0	1	0	0	0	1	1	1	0	0	0	1	0	1	1	1	1	0	1	1		1	1	1	1	1	1	1	1	1	1	0	1	0	1	0	0	1	0	0	0	0	1	1	1
	1	1	1	1	1	1	1	1	0	1	1	1	1	0	1	1	1	1	1	1		1	1	1	1	1	1	1	1	1	1	0	1	1	1	1	1	1	1	1	1	0	1	1	1
	1	1	1	0	1	1	1	1	1	1	1	1	1	1	1	1	1	1	1	1		1	1	1	1	1	1	1	1	1	1	1	1	1	1	1	1	1	1	1	1	1	1	1	1
	1	1	1	1	1	1	1	1	1	0	1	1	1	1	1	1	1	1	1	1		1	1	1	1	1	1	1	1	1	1	1	1	1	1	1	1	1	1	1	1	1	1	1	1
	1	0	1	1	1	1	1	1	1	1	1	1	1	1	1	1	1	1	1	1		1	1	1	1	1	1	1	1	1	1	1	1	1	1	1	1	1	1	1	1	1	1	1	1
	1	0	1	1	1	1	1	0	0	0	0	0	0	0	1	0	0	0	0	1		1	1	1	1	1	1	1	1	1	1	1	1	1	1	1	1	1	0	0	1	0	0	0	0
	0	0	0	0	0	0	0	0	0	0	0	0	0	0	0	0	0	0	0	0		0	0	0	0	0	0	0	0	0	0	0	0	0	0	0	0	0	0	0	0	0	0	0	0
	22	15	22	22	22	23	24	20	17	19	21	21	20	20	24	22	23	21	23	23	21.2	24	24	24	24	23	24	24	24	24	24	21	24	22	24	23	23	24	20	20	20	16	20	20	20	22.3333
Mismatch Excision repair (MMR)	1	1	1	1	1	1	1	1	1	1	1	1	1	1	1	1	1	1	1	1		1	1	1	1	1	1	1	1	1	1	1	1	1	1	1	1	1	1	1	1	0	1	1	1
	1	1	1	1	1	1	1	1	1	1	1	1	1	0	1	1	1	1	1	1		1	1	1	1	1	1	1	1	1	1	1	1	1	1	1	1	1	1	1	1	1	1	1	1
	1	1	1	1	1	1	1	1	1	1	1	1	1	1	1	1	1	1	1	0		1	1	1	1	1	1	1	1	1	1	1	1	1	1	1	1	1	1	1	1	1	1	1	1
	1	1	1	1	1	1	1	1	0	0	1	1	0	1	1	1	1	1	1	1		1	1	1	1	1	1	1	1	1	1	1	1	1	1	1	1	1	1	1	1	0	1	1	0
	1	1	1	1	1	1	1	1	1	1	1	1	1	0	1	1	1	1	1	1		1	1	1	1	1	1	1	1	1	1	1	1	1	1	1	1	1	1	1	1	1	1	1	1
	1	1	1	1	1	1	1	1	1	1	1	1	1	1	1	1	1	1	0	1		1	1	1	1	1	1	1	1	1	1	1	1	1	1	1	1	1	1	1	1	0	1	1	1
	1	0	1	1	1	1	1	1	0	1	1	1	1	1	1	1	1	1	1	1		1	1	1	1	1	1	1	1	1	1	1	1	1	1	1	1	1	1	1	1	1	1	1	1
	1	0	1	1	1	1	1	1	1	1	1	1	1	1	1	1	1	1	1	1		1	1	1	1	1	1	1	1	1	1	1	1	1	1	1	1	1	1	1	1	0	1	1	1
	1	1	1	1	1	1	1	0	1	0	0	1	1	1	1	1	1	1	1	1		1	1	1	1	1	1	1	1	1	1	1	1	1	1	1	1	1	1	1	1	1	1	1	1
	9	7	9	9	9	9	9	8	7	7	8	9	8	7	9	9	9	9	8	8	8.35	9	9	9	9	9	9	9	9	9	9	9	9	9	9	9	9	9	9	9	9	5	9	9	8	8.79167
Non-homologous end-joining	1	1	1	1	1	1	1	1	1	1	1	1	1	1	1	1	1	0	1	0		1	1	1	1	1	1	1	1	1	1	1	0	1	1	1	1	0	1	1	1	1	1	1	0
	1	1	1	1	1	1	1	1	1	1	1	1	1	1	1	1	1	1	1	1		1	1	1	1	1	1	1	1	1	1	1	1	1	1	1	1	1	1	1	1	1	1	1	1
	1	1	1	0	1	1	1	1	1	0	1	1	1	1	1	1	1	1	1	1		0	1	1	1	1	1	1	1	1	1	1	0	1	1	1	1	1	1	1	1	1	1	1	1
	1	1	1	1	1	1	1	1	1	1	1	1	1	1	1	1	1	1	1	1		1	1	1	1	1	1	1	1	1	1	1	1	1	1	1	1	1	1	1	1	1	1	1	1
	1	0	1	1	1	1	1	1	0	1	1	1	1	1	1	1	1	1	1	1		1	1	1	1	1	1	1	1	1	1	1	1	1	1	1	1	1	1	1	1	1	1	1	1
	1	0	1	1	1	1	1	1	0	1	1	1	1	1	1	1	1	1	1	1		1	1	1	1	1	1	1	1	1	1	1	1	1	1	1	1	1	1	1	1	1	1	1	1
	1	1	1	1	1	1	1	0	1	1	1	1	1	1	1	1	1	1	1	1		1	1	1	1	0	1	1	1	1	1	1	1	1	1	1	1	1	1	1	1	0	1	1	1
	7	5	7	6	7	7	7	6	5	6	7	7	7	7	7	7	7	6	7	6	6.55	6	7	7	7	6	7	7	7	7	7	7	5	7	7	7	7	6	7	7	7	6	7	7	6	6.70833
Nucleotide Excision Repair (NER)	1	1	1	1	1	1	1	1	1	1	1	0	1	1	1	1	1	1	1	1		1	1	1	1	1	1	1	1	1	1	1	1	1	1	1	1	1	1	1	1	1	1	1	1
	1	1	1	1	1	1	1	1	1	1	1	1	1	1	1	1	1	1	1	1		1	1	1	1	1	1	1	1	1	1	1	1	1	1	1	1	1	1	1	1	1	1	1	1
	1	0	1	1	1	1	1	0	0	0	0	1	0	1	1	1	1	1	0	1		1	1	0	1	1	1	0	1	1	1	1	1	1	1	1	1	1	1	1	1	0	1	1	0
	1	1	1	1	1	1	1	0	0	0	0	0	0	0	1	0	1	1	1	1		1	1	1	1	1	1	1	1	1	1	1	1	1	1	1	1	1	0	0	1	1	1	1	1
	1	0	1	1	1	1	1	0	0	0	0	1	0	0	1	0	1	1	1	1		1	1	1	1	1	1	1	1	1	1	1	1	1	1	1	1	1	0	0	1	1	1	1	1
	1	0	1	0	1	1	1	1	1	1	1	1	1	1	1	1	1	1	0	1		1	1	1	1	1	1	1	1	1	1	1	1	1	1	1	1	1	1	1	1	1	1	1	1
	1	0	1	1	1	1	1	1	1	1	1	1	1	1	1	1	1	1	1	1		1	1	1	1	1	1	1	1	1	1	1	1	1	1	1	1	1	1	1	1	1	1	1	1
	0	1	1	1	0	1	1	1	0	1	1	0	0	0	1	0	1	1	1	1		1	1	0	1	1	1	0	0	1	1	0	1	1	1	1	1	1	1	1	0	1	1	1	1
	1	1	0	1	1	0	1	1	1	1	1	1	1	1	1	1	1	1	1	1		1	1	1	1	1	1	1	1	1	1	1	1	1	1	1	1	1	1	1	1	0	1	1	1
	1	1	1	1	1	1	1	1	1	1	1	1	1	1	1	1	1	1	0	1		1	1	1	1	1	1	1	1	1	1	1	1	1	1	1	1	1	1	1	1	1	1	1	1
	1	1	1	0	0	1	1	1	0	0	0	0	1	0	1	0	0	0	0	1		1	1	0	1	0	1	1	1	1	1	0	1	1	1	1	1	0	1	1	1	0	0	0	0
	1	1	1	1	1	1	1	1	1	1	1	1	1	1	1	1	1	1	1	1		1	1	1	1	1	1	1	1	1	1	1	1	1	1	1	1	1	1	1	1	1	1	1	1
	1	1	1	1	1	0	1	0	0	0	0	0	0	0	1	0	1	1	0	1		1	1	1	1	1	1	1	1	1	1	0	1	1	1	1	1	1	0	1	1	0	1	1	1
	1	1	1	0	1	1	1	1	1	1	1	1	1	1	1	1	1	1	1	1		1	1	1	1	1	1	1	1	1	1	1	1	1	1	1	1	1	1	1	1	1	1	1	1
	1	1	0	0	1	1	1	0	0	0	0	1	0	0	1	0	1	1	1	0		1	1	1	1	1	1	1	1	1	1	1	1	1	1	1	1	1	0	0	1	0	1	1	1
	1	1	1	1	1	1	1	1	1	1	0	1	1	1	1	1	1	1	1	1		1	1	1	1	1	1	1	1	1	1	1	1	1	1	1	1	1	1	1	1	1	1	1	1
	1	1	1	1	1	1	1	0	0	0	0	0	0	0	1	0	1	0	1	1		1	1	1	1	1	1	1	1	1	1	1	1	1	1	1	1	1	0	1	1	0	1	1	1
	1	0	1	1	1	1	1	1	1	1	1	1	1	1	1	1	1	1	1	1		1	1	1	1	1	1	1	1	1	1	1	1	1	1	1	0	1	1	1	1	1	1	1	1
	1	1	1	1	1	1	1	1	1	1	1	1	1	1	1	1	1	1	1	1		1	1	1	1	1	1	1	1	1	1	1	1	1	1	1	1	1	1	1	1	0	1	0	1
	1	1	0	1	1	1	1	1	1	1	1	1	1	1	1	1	1	1	1	1		1	1	1	1	1	1	1	1	1	1	1	1	1	1	1	1	1	1	1	1	1	1	1	1
	1	1	1	1	1	1	1	1	1	1	1	1	1	1	1	1	1	1	1	1		1	1	1	1	1	1	1	1	1	1	1	1	1	1	1	1	1	1	1	1	1	1	1	1
	1	1	1	1	1	1	1	1	1	1	1	1	1	1	1	1	1	1	1	1		1	1	1	1	1	1	1	1	1	1	1	1	1	1	1	1	1	1	1	1	1	1	1	1
	1	1	1	1	1	1	1	1	1	1	1	1	1	1	1	1	1	1	1	1		1	1	1	1	1	1	1	1	1	1	1	1	1	1	1	1	1	1	1	1	1	1	1	1
	1	0	1	1	1	1	1	1	1	1	1	1	1	1	1	1	1	1	1	1		1	1	1	1	1	1	1	1	1	1	1	1	1	1	1	1	1	1	1	1	1	1	1	1
	1	1	1	1	1	1	1	1	1	1	1	1	1	0	1	0	1	1	1	1		1	1	1	1	1	1	1	1	1	1	1	1	1	1	1	1	1	1	1	1	1	1	0	1
	1	1	1	1	1	1	1	1	1	1	1	1	1	1	1	1	1	1	1	0		1	1	1	1	1	1	1	1	1	1	1	1	1	1	1	1	1	1	1	1	1	1	1	1
	1	1	1	1	1	1	1	1	0	1	0	1	1	1	1	1	1	1	0	1		1	1	1	1	1	1	1	1	1	1	1	1	1	1	1	1	1	1	1	1	0	1	1	1
	1	1	1	1	1	1	1	1	1	1	1	1	1	1	1	1	1	1	1	1		1	1	1	1	1	1	1	1	1	1	1	1	1	1	1	1	1	1	1	1	1	1	1	1
	1	1	1	1	1	1	1	1	1	0	1	1	1	1	1	1	1	1	1	1		1	1	1	1	1	1	1	1	1	1	1	1	1	1	1	1	1	1	1	1	0	1	1	1
	1	1	1	1	1	1	1	0	0	0	0	1	0	0	1	0	1	1	1	1		1	1	1	1	1	1	1	1	1	1	1	1	1	1	1	1	1	0	1	1	1	1	1	1
	29	24	27	26	28	28	30	23	20	21	20	24	22	21	30	21	29	28	24	28	25.15	30	30	27	30	29	30	28	29	30	30	27	30	30	30	30	29	29	24	27	29	21	29	27	28	28.4583

## Sheet: Gene relative rate, R to LF
TREX1	2.02381	Editing and processing nucleases			Example of relative rate calculation: TREX1 gene is found in 17/24 (=0,71) of R species and in 7/20 (=0,35) LF species. The relative existence rate R/LF for TREX1 gene is 0,71/0,35=2,02
SLX1A	1.875	Homologous Recombination
FANCF	1.81818	Fanconi anemia
TREX2	1.77083	Editing and processing nucleases
MDC1	1.75	Conserved DNA damage response
POLD1	1.75	DNA polymerases
GTF2H4	1.75	Nucleotide Excision Repair (NER)
LIG1	1.75	Nucleotide Excision Repair (NER)
RAD23A	1.66667	Nucleotide Excision Repair (NER)
OGG1	1.59722	Base Excision Repair (BER)
APEX2	1.52778	Base Excision Repair (BER)
PNKP	1.52778	Base Excision Repair (BER)
PER1	1.52778	Conserved DNA damage response
ERCC1	1.52778	Nucleotide Excision Repair (NER)
ERCC2	1.52778	Nucleotide Excision Repair (NER)
MUS81	1.51515	Homologous Recombination
GTF2H2	1.48148	Nucleotide Excision Repair (NER)
XAB2	1.47436	NER related
APEX1	1.42857	Base Excision Repair (BER)
RAD9A	1.42857	Conserved DNA damage response
SMUG1	1.41026	Base Excision Repair (BER)
XRCC1	1.41026	Base Excision Repair (BER)
POLM	1.34615	DNA polymerases
EME2	1.34615	Homologous Recombination
CETN2	1.28205	Nucleotide Excision Repair (NER)
PARP2	1.25	Base Excision Repair (BER)
CHEK1	1.25	Conserved DNA damage response
RRM2B	1.25	Conserved DNA damage response
TP53	1.25	Conserved DNA damage response
FANCD2	1.25	Fanconi anemia
RAD54L	1.25	Homologous Recombination
ERCC5	1.21795	Nucleotide Excision Repair (NER)
SEM1	1.21212	Homologous Recombination
MPG	1.17647	Base Excision Repair (BER)
POLE	1.17647	DNA polymerases
PMS2	1.17647	Mismatch Excision repair (MMR)
ERCC3	1.17647	Nucleotide Excision Repair (NER)
RRM2	1.16667	Conserved DNA damage response
POLI	1.14583	DNA polymerases
POLA1	1.12745	DNA polymerases
ERCC6	1.12745	NER related
MBD4	1.11111	Base Excision Repair (BER)
ATRIP	1.11111	Conserved DNA damage response
RAD17	1.11111	Conserved DNA damage response
MGMT	1.11111	Direct Reversal of Damage
FAN1	1.11111	Editing and processing nucleases
SLX4	1.11111	Fanconi anemia
MSH6	1.11111	Mismatch Excision repair (MMR)
XRCC4	1.11111	Non-homologous end-joining
XRCC5	1.11111	Non-homologous end-joining
MSH3	1.07843	Mismatch Excision repair (MMR)
CLK2	1.06481	Conserved DNA damage response
FBXL2	1.06481	Nucleotide Excision Repair (NER)
DDB1	1.06481	NER related
NEIL1	1.05263	Base Excision Repair (BER)
NEIL3	1.05263	Base Excision Repair (BER)
PARP3	1.05263	Base Excision Repair (BER)
PCNA	1.05263	DNA polymerases
POLB	1.05263	DNA polymerases
POLG	1.05263	DNA polymerases
POLK	1.05263	DNA polymerases
REV1	1.05263	DNA polymerases
EXO1	1.05263	Editing and processing nucleases
APTX	1.05263	Editing and processing nucleases
FANCI	1.05263	Fanconi anemia
EME1	1.05263	Homologous Recombination
GEN1	1.05263	Homologous Recombination
RAD52	1.05263	Homologous Recombination
XRCC2	1.05263	Homologous Recombination
XRCC3	1.05263	Homologous Recombination
RBBP8	1.05263	Homologous Recombination
MLH3	1.05263	Mismatch Excision repair (MMR)
MSH2	1.05263	Mismatch Excision repair (MMR)
MSH4	1.05263	Mismatch Excision repair (MMR)
CCNH	1.05263	Nucleotide Excision Repair (NER)
ERCC4	1.05263	Nucleotide Excision Repair (NER)
GTF2H1	1.05263	Nucleotide Excision Repair (NER)
GTF2H5	1.05263	Nucleotide Excision Repair (NER)
MNAT1	1.05263	Nucleotide Excision Repair (NER)
RPA2	1.05263	Nucleotide Excision Repair (NER)
ERCC8	1.05263	NER related
DDB2	1.05263	NER related
FAAP20	1.04167	Fanconi anemia
LIG3	1.01852	Base Excision Repair (BER)
SMC6	1.01852	Homologous Recombination
PRKDC	1.01852	Non-homologous end-joining
MUTYH	1.00877	Base Excision Repair (BER)
TP53BP1	1.00877	Conserved DNA damage response
POLQ	1.00877	DNA polymerases
FANCA	1.00877	Fanconi anemia
FANCC	1.00877	Fanconi anemia
FANCL	1.00877	Fanconi anemia
BRCA1	1.00877	Homologous Recombination
DMC1	1.00877	Homologous Recombination
MSH5	1.00877	Mismatch Excision repair (MMR)
PMS1	1.00877	Mismatch Excision repair (MMR)
RAD23B	1.00877	Nucleotide Excision Repair (NER)
UVSSA	1.00877	NER related
NTHL1	1	Base Excision Repair (BER)
PARP1	1	Base Excision Repair (BER)
RAD1	1	Conserved DNA damage response
TOPBP1	1	Conserved DNA damage response
RIF1	1	Conserved DNA damage response
POLH	1	DNA polymerases
POLL	1	DNA polymerases
FEN1	1	Editing and processing nucleases
SPO11	1	Editing and processing nucleases
FANCB	1	Fanconi anemia
PALB2	1	Fanconi anemia
BRCA2	1	Homologous Recombination
MRE11	1	Homologous Recombination
NBN	1	Homologous Recombination
LIG4	1	Non-homologous end-joining
NHEJ1	1	Non-homologous end-joining
CDK7	1	Nucleotide Excision Repair (NER)
GTF2H3	1	Nucleotide Excision Repair (NER)
RPA3	1	Nucleotide Excision Repair (NER)
XPA	1	Nucleotide Excision Repair (NER)
XPC	1	Nucleotide Excision Repair (NER)
MMS19	1	NER related
NEIL2	0.980392	Base Excision Repair (BER)
DCLRE1C	0.972222	Non-homologous end-joining
HUS1	0.964912	Conserved DNA damage response
POLN	0.964912	DNA polymerases
FANCE	0.964912	Fanconi anemia
FAAP24	0.964912	Fanconi anemia
RAD50	0.964912	Homologous Recombination
RAD51D	0.964912	Homologous Recombination
XRCC6	0.964912	Non-homologous end-joining
UNG	0.958333	Base Excision Repair (BER)
ATR	0.958333	Conserved DNA damage response
ALKBH3	0.958333	Direct Reversal of Damage
ALKBH2	0.958333	Direct Reversal of Damage
REV3L	0.958333	DNA polymerases
FANCG	0.958333	Fanconi anemia
FANCM	0.958333	Fanconi anemia
BRIP1	0.958333	Fanconi anemia
RAD51	0.958333	Homologous Recombination
RAD54B	0.958333	Homologous Recombination
MLH1	0.958333	Mismatch Excision repair (MMR)
RAD51C	0.925926	Homologous Recombination
RRM1	0.921053	Conserved DNA damage response
RAD51B	0.921053	Homologous Recombination
PARG	0.916667	Base Excision Repair (BER)
MAD2L2	0.916667	DNA polymerases
RAD21	0.916667	Homologous Recombination
RPA1	0.916667	Nucleotide Excision Repair (NER)
TDG	0.877193	Base Excision Repair (BER)
ENDOV	0.877193	Editing and processing nucleases
CHEK2	0.875	Conserved DNA damage response
